# Supplementary material for: Genome-Wide Analysis Reveals Changes in Polled Yak Long Non-coding RNAs in Skeletal Muscle Development
Source: Front Genet. 2020 Apr 15;11:365. doi: 10.3389/fgene.2020.00365 (PMC7176074; doi:10.3389/fgene.2020.00365)
Supplement: TABLE S1 — Primers for qRT-PCR. [file Table_1.XLSX]

## Sheet: Sheet1
Table S1 Primers for qRT-PCR
Gene and lncRNA	Primer sequence (5’-3’)	Product length (bp)	Annealing temperature (℃)
TCONS_00007120-F	GATTATGGGCCGTGTGACCA	156	60
TCONS_00007120-R	CGCAAGCAAACGACAACAGA
CREB5-F	CGCTTCCCAACAGAGGATCA	177	60
CREB5-R	ATGCTCTAGGGAGCAGTCCA
ITGB3-F	ATCAGTGCGCGGGATAAGTT	172	60
ITGB3-R	GCAGTATCTCCTTCCCGGTC
IGF2-F	GTGCTTCTTGCCTTCTTGGC	183	60
IGF2-R	GCAACACTCTTCCACGATGC
TCONS_00024310-F	CGGGTGGCAAGGGCATTTCC	150	60
TCONS_00024310-R	GTGAAGTGGCGGCTGGGAAC
RTL1-F	AGAGTCCCGAAGAGCCAGAT	183	60
RTL1-R	CTCTGCGATCGCCTGAGAAT
XR_314844.1 -F	TGGGACATTGTACGCGAAGG	83	60
XR_314844.1 -R	GTGTCGTCAGACCCACTCTG
PAX7-F	CAGTCGTACTGTCCGCCCAC	96	60
PAX7-R	ATCAACAGCAGCTGGGGAATAGTG
TCONS_00034044-F	CTCTGACTAGATGCCAGGCG	123	60
TCONS_00034044-R	CACCATGGGAGGGGCATATC
MEF2C-F	ACTTCAAGGCTGGACGAAGT	159	60
MEF2C-R	GCTCAGTTCCCAAATTCCTGC
TCONS_00027657-F	CTGGATCTTGGAGCCCCTAC	190	60
TCONS_00027657-R	ACGTTGGTCTCTTGGTCAGG
TCONS_00014143-F	GATCCTGGTTTCCTCCAGGC	205	60
TCONS_00014143-R	CGCAGCAAGCAGGGATTAAC
TCONS_00027958-F	CTGGTGCAGTCTCCCACATT	121	60
TCONS_00027958-R	GTGTGCAGGATACAACGCCA
XR_001351404.1-F	TCTCTGTGAAGCTGAGGGGA	151	60
XR_001351404.1-R	AAAGCAAAACCTGGATGCGG
β-actin-F	GTCATCACCATCGGCAATGAG	84	60
β-actin-R	AATGCCGCAGGATTCCATG
