# Supplementary material for: Genome-Wide Analysis Reveals Changes in Polled Yak Long Non-coding RNAs in Skeletal Muscle Development
Source: Front Genet. 2020 Apr 15;11:365. doi: 10.3389/fgene.2020.00365 (PMC7176074; doi:10.3389/fgene.2020.00365)
Supplement: TABLE S3 — Novel lncRNA classification. [file Table_3.XLSX]

## Sheet: novel_lncRNA_class.stat
Table S3 Novel lncRNA classification.
	direction	type_loc	count
	antisense	genic_exonic	13
	antisense	genic_intronic	120
	antisense	intergenic_downstream	38
	antisense	intergenic_upstream	78
	sense	genic_exonic	6
	sense	genic_intronic	189
	sense	intergenic_downstream	68
	sense	intergenic_upstream	76
