# Supplementary material for: Genome-Wide Analysis Reveals Changes in Polled Yak Long Non-coding RNAs in Skeletal Muscle Development
Source: Front Genet. 2020 Apr 15;11:365. doi: 10.3389/fgene.2020.00365 (PMC7176074; doi:10.3389/fgene.2020.00365)
Supplement: TABLE S4 — List of differentially expressed lncRNAs from four skeletal muscle developmental stages. [file Table_4.XLSX]

## Sheet: A-vs-E-lncRNA
	Table S4 List of differentially expressed lncRNAs from four skeletal muscle developmental stages.
	lncRNA_id	baseMean	baseMean_control_E	baseMean_case_A	foldChange	log2FoldChange	pval	padj	up_down	expression_E6	expression_E7	expression_E8	expression_A6	expression_A7	expression_A10
	TCONS_00000001	334813	91141.8	578484	6.34708	2.66609	1.30143e-09	1.20442e-08	Up	1779.09	1765.74	1827.71	4200	4880.74	4602.97
	TCONS_00000002	130344	31153.7	229534	7.36779	2.88123	0.00021412	0.000792633	Up	335.535	313.539	435.882	506.277	1408.4	1277.27
	TCONS_00000010	655093	185791	1.1244e+06	6.05192	2.59739	5.04477e-08	3.72143e-07	Up	2631.01	2429.64	2772.59	4398.77	7894.2	6680.78
	TCONS_00000021	206635	60855.2	352416	5.79105	2.53383	7.31305e-09	5.95575e-08	Up	512.11	499.922	550.577	1014.18	1409.81	1202.92
	TCONS_00000056	85.5749	0	171.15	Inf	Inf	1.5741e-21	6.40972e-20	Up	2.40996e-15	0	0	12.1011	9.45831	7.60671
	TCONS_00000057	48.2294	0.842506	95.6162	113.49	6.82643	1.8967e-07	1.3225e-06	Up	0.264413	0	0	6.00384	3.17314	1.86577
	TCONS_00000058	52.7105	1.03475	104.386	100.88	6.6565	8.93169e-13	1.4207e-11	Up	0	0.121279	0.113076	5.52473	3.87444	2.51727
	TCONS_00000069	95.5814	2.37203	188.791	79.5905	6.31453	1.6892e-05	7.92446e-05	Up	0.0659411	0.201722	0.0635632	5.3274	0.83523	4.36615
	TCONS_00000077	596.208	976.106	216.309	0.221604	-2.17394	2.16784e-06	1.2539e-05	Down	40.5545	60.837	72.8483	5.79	4.14866	5.55251
	TCONS_00000505	1165.87	464.333	1867.42	4.02172	2.00781	6.02131e-06	3.14343e-05	Up	91.7492	88.2075	79.3278	124.297	146.851	147.142
	TCONS_00000883	16824	6804.63	26843.3	3.94485	1.97997	2.5232e-05	0.000112659	Up	1713.87	1693.77	1064.33	2730.78	2866.46	1479.05
	TCONS_00001123	182.7	364.189	1.21198	0.0033279	-8.23117	1.24083e-25	9.71667e-24	Down	17.8197	13.0935	13.7001	0	0.0257736	0.0365348
	TCONS_00001128	44.1399	88.2799	0	0	#NAME?	1.16506e-11	1.5403e-10	Down	8.04961	4.94083	3.81115	0	0	0.00128907
	TCONS_00001129	214.648	425.751	3.54442	0.00832512	-6.90831	3.50448e-24	1.98198e-22	Down	7.88392	13.8763	10.8036	0.0304549	0	0.070117
	TCONS_00001305	1171.95	23.002	2320.9	100.9	6.65678	7.68403e-34	9.77793e-32	Up	2.74532	1.64915	2.46796	82.2892	84.7955	113.133
	TCONS_00001655	689.138	1.31528	1376.96	1046.9	10.0319	8.85123e-32	9.01055e-30	Up	0.0556729	0.113738	0.0540547	27.6148	34.7442	18.5363
	TCONS_00001663	49.5574	0	99.1149	Inf	Inf	5.88685e-06	3.08908e-05	Up	0	0	0	1.89265	1.32144	5.16534
	TCONS_00001664	35.3181	0	70.6361	Inf	Inf	6.19399e-12	8.40731e-11	Up	0	0	0	3.541	5.0469	5.96732
	TCONS_00002571	53.1588	5.00382	101.314	20.2473	4.33966	2.29752e-08	1.79914e-07	Up	0.244417	0.500303	0.47813	3.06866	4.2083	2.7051
	TCONS_00002575	1190.76	313.222	2068.29	6.60327	2.72318	1.96046e-09	1.76615e-08	Up	14.0301	19.1711	16.98	57.2442	36.3544	39.5469
	TCONS_00002876	104.783	23.6626	185.904	7.85645	2.97388	6.0383e-07	3.91528e-06	Up	0.821043	1.14578	2.33997	5.86784	4.5377	3.19668
	TCONS_00003078	313.088	143.889	482.287	3.35181	1.74494	0.000233501	0.000851988	Up	3.16336	2.56827	2.14507	4.10485	3.60661	2.94827
	TCONS_00003309	87.8866	150.478	25.2951	0.168099	-2.57262	2.63298e-05	0.000116538	Down	12.8526	11.7947	14.3331	0.692343	0.975612	0.933557
	TCONS_00004924	2876.18	4361	1391.35	0.319044	-1.64817	0.00012715	0.000495933	Down	10.9671	10.4314	9.19897	1.29401	1.2941	1.33506
	TCONS_00005248	309.55	68.0977	551.002	8.09134	3.01638	1.83951e-06	1.08873e-05	Up	6.63693	21.2157	16.8671	69.4073	30.7917	44.1246
	TCONS_00006172	58.8687	116.579	1.15857	0.00993811	-6.65281	1.90061e-09	1.72752e-08	Down	3.65495	4.10381	1.4443	0.0315304	0	0
	TCONS_00006441	23.6289	47.2578	0	0	#NAME?	7.93393e-08	5.72818e-07	Down	3.09536	4.88545	4.68457	0	0	0
	TCONS_00006551	49.6647	92.0576	7.27183	0.0789922	-3.66215	2.0095e-06	1.16895e-05	Down	20.2324	18.6905	15.0852	0.427248	0.876145	0.418074
	TCONS_00006889	164.961	276.564	53.3583	0.192933	-2.37383	8.34015e-06	4.22401e-05	Down	5.40185	4.96743	3.46689	0.374894	0.431123	0.262412
	TCONS_00007124	146.283	276.511	16.0541	0.0580594	-4.10633	5.64623e-12	7.76738e-11	Down	4.14424	5.57682	4.87656	0.146341	0.154263	0.0406871
	TCONS_00007274	66.1658	111.766	20.5655	0.184004	-2.44219	0.000196185	0.000734252	Down	7.40341	8.47596	4.21464	0.282101	0.601382	0.579615
	TCONS_00007287	22.2277	0	44.4554	Inf	Inf	8.75312e-06	4.38893e-05	Up	0	0	0	1.89896	0.874949	3.82938
	TCONS_00007340	77.6889	0.776219	154.602	199.173	7.63788	6.04156e-09	5.00025e-08	Up	0	0.0749097	0.143381	2.9522	4.12233	7.96071
	TCONS_00007447	91.3824	157.7	25.0652	0.158943	-2.65342	1.23405e-05	6.03973e-05	Down	21.6783	22.4696	17.1436	1.16224	2.07575	0.608512
	TCONS_00007478	42.037	77.276	6.79803	0.0879708	-3.50683	1.4621e-05	6.95522e-05	Down	1.65245	1.58966	2.00961	0.000419809	0.0263066	0.161266
	TCONS_00007479	105.7	206.553	4.84794	0.0234707	-5.41299	1.50918e-14	3.20073e-13	Down	4.87668	5.59895	4.40317	0.000808096	0.0472178	0.0931562
	TCONS_00007580	156.942	15.3061	298.578	19.5071	4.28593	2.10031e-13	3.62393e-12	Up	2.80058	0.712592	0.692589	13.193	11.7583	8.66615
	TCONS_00008217	18.8947	36.956	0.833402	0.0225512	-5.47065	3.32966e-05	0.000145476	Down	5.70018	5.80514	2.13708	0	0.127373	0
	TCONS_00008444	2884.01	411.349	5356.67	13.0222	3.7029	4.75438e-11	5.62787e-10	Up	18.7847	28.4551	24.6979	113.696	91.5555	169.259
	TCONS_00008445	1537.06	193.598	2880.52	14.8788	3.89519	2.48319e-14	4.86132e-13	Up	23.456	20.2644	10.6444	108.392	76.8543	140.115
	TCONS_00009025	14.5309	0	29.0618	Inf	Inf	5.10176e-06	2.71916e-05	Up	0	0	0	0.681408	0.478394	0.70944
	TCONS_00009418	2489.26	410.633	4567.89	11.124	3.47561	2.81703e-07	1.91183e-06	Up	10.2304	15.9194	15.1328	60.6159	83.8607	38.5073
	TCONS_00009662	41.7924	2.24668	81.338	36.2036	5.17806	4.88238e-09	4.14188e-08	Up	1.39177	0	0	4.96441	6.25824	8.66171
	TCONS_00010077	86.4842	142.679	30.2889	0.212286	-2.23592	0.00023308	0.000851988	Down	3.23004	3.56821	3.24147	0.379891	0.272637	0.197686
	TCONS_00010236	602.944	179.261	1026.63	5.72699	2.51778	5.31607e-08	3.89335e-07	Up	48.7015	21.0353	49.5898	101.961	87.0898	88.9583
	TCONS_00010245	857.218	137.748	1576.69	11.4462	3.5168	1.56364e-13	2.74447e-12	Up	2.70126	2.63749	2.24907	10.4114	13.5061	10.8708
	TCONS_00010385	29.9399	57.1536	2.72624	0.0477002	-4.38986	9.1576e-06	4.54753e-05	Down	6.77403	5.47062	5.33004	0.244685	0	0.12215
	TCONS_00010478	203.6	405.621	1.57912	0.00389308	-8.00487	2.33636e-24	1.39907e-22	Down	5.04944	7.2507	9.4187	0.0109371	0	0.0219945
	TCONS_00010528	567.796	1001.98	133.609	0.133345	-2.90677	7.77364e-10	7.6092e-09	Down	3.36184	4.00251	3.17227	0.140431	0.228771	0.190982
	TCONS_00011127	74.1304	16.1257	132.135	8.19405	3.03458	2.33838e-06	1.30795e-05	Up	3.02422	0.922768	0.595559	5.06574	5.32486	4.86636
	TCONS_00011254	61.818	19.0239	104.612	5.49899	2.45917	0.000249876	0.000902033	Up	0.557522	0.870745	0.753315	1.06016	2.24833	1.4862
	TCONS_00011346	18.9874	0.258534	37.7162	145.885	7.18869	2.27006e-06	1.28385e-05	Up	0	0.100346	0	0.650065	2.18973	1.45942
	TCONS_00011514	9889.6	3679.42	16099.8	4.37564	2.12949	8.70193e-07	5.46825e-06	Up	220.757	228.28	260.924	432.946	433.873	381.576
	TCONS_00011524	41.9208	0	83.8417	Inf	Inf	0.000175898	0.000660753	Up	0.0155303	0.0274451	0.0357826	0.542162	6.89552	3.51316
	TCONS_00011529	358.692	4.46476	712.918	159.677	7.31901	0.000259616	0.000933883	Up	0.201417	0.367368	0.581578	8.51982	47.1877	17.0437
	TCONS_00011541	3846.69	233.982	7459.39	31.8803	4.99459	2.18916e-05	9.99355e-05	Up	16.7135	34.6852	41.2048	215.765	636.625	314.965
	TCONS_00011547	5970.86	10.1848	11931.5	1171.5	10.1941	8.18801e-05	0.000332087	Up	2.51557	1.6536	1.87572	167.639	1950.09	701.342
	TCONS_00011702	928.34	401.086	1455.59	3.62912	1.85962	3.96646e-05	0.000170374	Up	21.7154	74.6917	113.229	75.2294	112.349	114.8
	TCONS_00012621	154.521	258.745	50.2977	0.194391	-2.36296	1.30437e-05	6.3141e-05	Down	4.66629	4.05029	4.32125	0.411343	0.166082	0.446823
	TCONS_00012723	1688.66	808.016	2569.31	3.17978	1.66893	0.000116156	0.000456553	Up	216.156	134.754	185.381	225.907	236.91	226.547
	TCONS_00013020	2391.41	4697.8	85.0327	0.0181006	-5.78782	1.63841e-29	1.51628e-27	Down	559.816	808.286	917.217	3.31583	8.40925	4.70561
	TCONS_00013021	85.7572	160.468	11.0461	0.0688369	-3.86067	1.2338e-06	7.65862e-06	Down	45.2206	24.835	23.605	1.03274	0.161623	1.39731
	TCONS_00013313	60.2375	0	120.475	Inf	Inf	2.42459e-09	2.16511e-08	Up	0	0	0	2.19337	7.65991	8.02429
	TCONS_00013314	33.72	0	67.44	Inf	Inf	2.21688e-07	1.53523e-06	Up	0	0	0	2.05279	3.94105	7.31187
	TCONS_00013410	425.917	91.2805	760.553	8.33204	3.05867	4.09018e-10	4.24878e-09	Up	9.85149	15.7218	23.4032	60.3216	63.5839	39.3365
	TCONS_00013411	1118.96	424.575	1813.35	4.27097	2.09456	2.311e-06	1.29978e-05	Up	29.2819	21.6789	25.5325	44.2931	38.3547	49.3507
	TCONS_00013631	3541.96	25.0655	7058.86	281.616	8.13759	1.30872e-05	6.3141e-05	Up	3.54588	4.4125	7.07831	147.437	1001.66	523.916
	TCONS_00013632	9421.99	32.7564	18811.2	574.277	9.1656	6.15476e-13	1.01057e-11	Up	1.17975	6.13787	12.4258	669.811	2144.09	1666.18
	TCONS_00013633	1612.15	1.57474	3222.72	2046.51	10.999	0.000146608	0.00056108	Up	0.201712	0.231006	0.537258	51.3795	541.712	153.407
	TCONS_00013634	1823.61	1.55275	3645.66	2347.88	11.1971	1.85559e-05	8.58633e-05	Up	0.0604953	0.228049	0.800046	47.3655	563.235	226.507
	TCONS_00013637	18118.8	89.9754	36147.6	401.749	8.65015	2.16114e-08	1.70546e-07	Up	5.1619	15.1197	33.1579	849.715	4303.16	3353.45
	TCONS_00013828	292.773	27.6057	557.941	20.2111	4.33708	5.20832e-16	1.39528e-14	Up	5.67761	1.95867	2.78151	31.7529	27.4554	26.8589
	TCONS_00013856	100.505	166.033	34.9767	0.210661	-2.24701	0.000132438	0.000514586	Down	10.5754	10.0508	8.83743	1.06979	0.629847	0.801446
	TCONS_00014143	480.542	15.4716	945.612	61.1191	5.93355	2.18797e-24	1.3921e-22	Up	0.149855	0.0689622	0.175815	2.67407	4.20011	2.94071
	TCONS_00014184	31.6179	57.2179	6.01789	0.105175	-3.24914	0.000231276	0.000849959	Down	2.13332	3.83002	1.53142	0.13637	0.154533	0.0275185
	TCONS_00014185	29.8525	57.2619	2.44303	0.0426641	-4.55083	4.72241e-06	2.54361e-05	Down	8.48256	6.2741	9.37327	0	0.209474	0.200149
	TCONS_00014307	419.476	145.054	693.897	4.78372	2.25813	1.88534e-06	1.10941e-05	Up	6.90296	10.4117	9.76567	17.0472	17.4233	17.2995
	TCONS_00014410	54.9209	1.03506	108.807	105.121	6.71591	5.28893e-07	3.47363e-06	Up	0	0.0747346	0.142153	2.3967	1.94265	5.32073
	TCONS_00014595	1232.68	5.89154	2459.47	417.457	8.70548	1.32389e-45	1.34772e-42	Up	0.532172	0.150701	0.562817	81.7638	56.7551	74.7777
	TCONS_00014597	2795.38	32.8885	5557.87	168.991	7.40081	1.45771e-40	3.70987e-38	Up	1.93026	4.28369	3.36989	201.049	234.195	208.898
	TCONS_00015002	3457.4	5411.6	1503.21	0.277775	-1.84801	1.88686e-05	8.69153e-05	Down	131.475	116.221	99.9424	10.2392	10.7153	17.8486
	TCONS_00015277	142.327	21.7836	262.87	12.0673	3.59303	4.59319e-10	4.7231e-09	Up	0.527275	0.8755	0.248971	2.68669	2.93192	2.25538
	TCONS_00015278	222.772	16.9205	428.624	25.3316	4.66286	5.08347e-12	7.13218e-11	Up	0.289448	2.87443	0.815707	16.186	15.269	7.83266
	TCONS_00015359	1825.76	12.3131	3639.2	295.556	8.20729	1.53135e-44	7.79455e-42	Up	0.106267	0.321484	0.270942	27.2226	23.5798	29.6646
	TCONS_00015813	39.4049	78.0374	0.772382	0.00989759	-6.65871	9.43835e-10	8.89651e-09	Down	11.324	8.9609	11.8393	0.149791	0	0
	TCONS_00016034	111.939	219.87	4.00685	0.0182237	-5.77804	6.99028e-16	1.77903e-14	Down	10.0196	10.795	7.12216	0.0772832	0.0794028	0.0382508
	TCONS_00016561	5757.47	973.799	10541.1	10.8248	3.43626	1.78984e-10	2.00226e-09	Up	57.612	56.6847	62.5945	281.909	164.055	326.686
	TCONS_00016564	5866.36	863.182	10869.5	12.5924	3.65448	8.81784e-10	8.38931e-09	Up	76.0229	97.4651	72.0063	448.637	254.497	538.045
	TCONS_00016705	208.532	84.1566	332.908	3.95582	1.98398	8.26123e-05	0.000333727	Up	18.0483	18.9536	14.8101	24.3016	25.7812	32.1079
	TCONS_00016965	14.6224	28.8471	0.397642	0.0137845	-6.18081	0.000124565	0.000487721	Down	9.69927	7.22957	8.11957	0	0	0.164653
	TCONS_00017182	86.9524	173.488	0.416701	0.0024019	-8.70161	3.10134e-10	3.3948e-09	Down	3.89561	2.01411	1.74727	0	0.0101419	0
	TCONS_00017350	399.489	790.33	8.64876	0.0109432	-6.51382	1.8169e-23	9.24801e-22	Down	176.805	134.477	103.427	1.41915	0.401158	0
	TCONS_00017381	145.082	287.722	2.44303	0.00849094	-6.87986	2.54012e-08	1.97392e-07	Down	17.7582	52.1767	64.3657	0	0.228067	0.221916
	TCONS_00017766	3412.23	1732.06	5092.41	2.94009	1.55586	0.000245911	0.000890881	Up	18.027	12.387	13.3782	18.019	13.7597	20.3253
	TCONS_00017767	67.214	6.47106	127.957	19.7737	4.30551	2.55326e-09	2.25416e-08	Up	2.77505e-21	6.67038e-19	0.354241	0.769877	0.809696	1.29171
	TCONS_00017768	162.371	0	324.743	Inf	Inf	3.52527e-10	3.73825e-09	Up	0.000402523	0.00151412	0.00175467	1.80427	1.25636	0.398983
	TCONS_00017769	8848.9	3166.1	14531.7	4.58978	2.19842	3.59615e-07	2.40847e-06	Up	47.4038	34.5417	33.3768	64.6262	67.2656	81.4897
	TCONS_00018118	86.7045	0.79852	172.61	216.163	7.75598	8.26628e-19	2.47502e-17	Up	0.0253451	0	0.0964473	3.22894	4.59904	2.6567
	TCONS_00018587	139.282	7.48827	271.076	36.2	5.17792	1.03683e-14	2.24572e-13	Up	0.805498	0.336285	0.939249	6.50691	12.1418	11.2514
	TCONS_00018655	28.3751	53.1714	3.57878	0.0673065	-3.89311	5.60791e-05	0.000234932	Down	8.34903	11.0201	11.5672	0	0	0.806445
	TCONS_00018738	65.1018	14.7146	115.489	7.84859	2.97243	8.79511e-06	4.38893e-05	Up	1.69626	1.4106	1.12768	3.89917	3.78086	5.62166
	TCONS_00018875	1092.79	126.998	2058.59	16.2095	4.01877	6.01583e-17	1.65517e-15	Up	2.60581	2.03416	1.51341	16.4131	11.6975	12.2503
	TCONS_00018883	25.5753	0	51.1507	Inf	Inf	7.60356e-06	3.87021e-05	Up	0	0	0	1.08174	2.67024	0.811561
	TCONS_00019390	35.0034	69.1734	0.833402	0.012048	-6.37506	7.66716e-09	6.19458e-08	Down	4.80865	3.85726	2.45775	7.67107e-22	0.0440082	5.8252e-25
	TCONS_00019499	52.4061	92.4932	12.3191	0.133189	-2.90845	5.94607e-05	0.000248078	Down	7.83149	10.7641	11.9317	0.736523	0.428597	0.493916
	TCONS_00019853	217.837	86.8528	348.82	4.01622	2.00584	5.50051e-05	0.000233313	Up	1.69279	0.453607	1.1842	1.86083	1.82985	1.7749
	TCONS_00019854	730.886	168.763	1293.01	7.6617	2.93766	2.9332e-10	3.24565e-09	Up	2.9732	2.51349	1.90913	7.55101	6.81298	8.44146
	TCONS_00020031	549.894	260.711	839.077	3.21842	1.68635	0.000216825	0.00079974	Up	4.40206	4.50643	4.14033	6.17501	7.03184	3.63048
	TCONS_00020308	8166.16	12502.6	3829.75	0.306316	-1.70691	7.01559e-05	0.000287979	Down	3084.89	2322.87	3418.66	569.885	327.605	201.578
	TCONS_00020311	214.57	353.611	75.5287	0.213593	-2.22707	1.39988e-05	6.72209e-05	Down	109.436	111.775	70.7491	13.7826	5.49878	5.91574
	TCONS_00020795	27874.7	5881.91	49867.5	8.47811	3.08374	4.78772e-12	6.86465e-11	Up	865.655	812.575	934.753	2923.96	2534.87	3462.57
	TCONS_00020977	127.487	37.9673	217.007	5.71563	2.51491	6.56494e-06	3.40975e-05	Up	3.04931	3.31784	3.28367	9.34362	7.22275	5.56109
	TCONS_00021932	31.9761	0	63.9522	Inf	Inf	6.33366e-08	4.60548e-07	Up	0	0	0	2.73624	3.32538	0.840389
	TCONS_00021933	14.5404	0	29.0807	Inf	Inf	5.08359e-06	2.71916e-05	Up	0	0	0	1.4091	0.980437	0.802584
	TCONS_00021985	29.1484	4.5741	53.7227	11.745	3.55397	8.5334e-05	0.00034336	Up	0.684428	0.675634	0.206525	3.13013	2.01442	2.13163
	TCONS_00021989	55.3532	98.6553	12.0511	0.122154	-3.03323	2.12516e-05	9.74512e-05	Down	1.75649	2.87795	2.86909	0.0754028	0.122751	0.164474
	TCONS_00022404	107.536	210.698	4.37406	0.0207599	-5.59006	5.18963e-06	2.75159e-05	Down	16.7844	63.8689	71.7192	0	0	1.28884
	TCONS_00022439	278.48	534.027	22.9332	0.0429439	-4.5414	1.98559e-15	4.8127e-14	Down	16.5653	18.6082	9.70514	0.372712	0.139332	0.262643
	TCONS_00022489	104.389	25.4225	183.355	7.21231	2.85046	1.5675e-06	9.44213e-06	Up	0.519024	1.68114	1.05297	3.26024	2.46519	3.50783
	TCONS_00022490	402.343	0	804.686	Inf	Inf	3.23306e-43	1.09709e-40	Up	0	0	0	85.2357	75.9003	72.9578
	TCONS_00022665	49.059	85.9324	12.1856	0.141804	-2.81803	0.000210221	0.000781042	Down	5.76934	15.4623	9.08576	1.06998	0.232761	0.46024
	TCONS_00022817	19.9656	39.9312	0	0	#NAME?	7.36078e-07	4.6833e-06	Down	5.35089	5.29874	9.63305	0	0	0
	TCONS_00022965	265.353	24.449	506.256	20.7067	4.37202	1.92788e-06	1.12792e-05	Up	0.39989	0.230597	0.239149	3.85224	2.01305	1.4465
	TCONS_00023359	49.0321	4.55335	93.5108	20.5367	4.36013	4.12618e-08	3.08857e-07	Up	0.431558	0.172614	0.399596	2.85779	3.33752	1.88947
	TCONS_00023742	208.827	57.2033	360.45	6.3012	2.65563	2.80464e-07	1.91183e-06	Up	1.74348	2.47434	1.93196	6.53403	4.90728	4.10893
	TCONS_00023865	1564.18	2582.98	545.391	0.211148	-2.24367	4.00425e-07	2.66427e-06	Down	54.7125	66.3307	66.5846	6.07904	4.84124	4.99936
	TCONS_00023869	146.387	0.517068	292.256	565.218	9.14266	6.54615e-07	4.21771e-06	Up	0	0.26879	0	31.5906	5.10493	18.6877
	TCONS_00023870	282.945	0	565.891	Inf	Inf	3.09966e-21	1.12695e-19	Up	0	0	0	56.2514	34.7845	80.6715
	TCONS_00023892	30.1525	0	60.3049	Inf	Inf	1.31903e-10	1.52588e-09	Up	0	0	0	2.90447	3.64553	1.51805
	TCONS_00024089	145.981	279.062	12.8998	0.0462255	-4.43517	3.27667e-13	5.55941e-12	Down	2.67505	2.89267	2.95763	0.0375454	0.0721819	0.050389
	TCONS_00024277	132.16	264.321	0	0	#NAME?	1.54694e-24	1.04986e-22	Down	22.7246	21.8581	21.3744	0	0	0
	TCONS_00024283	82.957	6.88015	159.034	23.1149	4.53075	4.36768e-11	5.23094e-10	Up	0.107776	0.17671	0.100198	1.52509	1.11396	0.921908
	TCONS_00024284	23.1882	0	46.3764	Inf	Inf	1.14978e-08	9.21635e-08	Up	8.00185e-09	2.83216e-26	2.73559e-17	0.714131	1.2542	0.7828
	TCONS_00024310	9335.33	14219.5	4451.14	0.313031	-1.67562	0.000106965	0.000422054	Down	2739.73	2584.39	2203.47	633.371	193.108	133.762
	TCONS_00024892	24.917	49.8341	0	0	#NAME?	3.86819e-08	2.9169e-07	Down	12.3574	12.7642	9.30965	0	0	0
	TCONS_00024896	82.0976	5.175	159.02	30.7285	4.94151	3.68313e-12	5.59616e-11	Up	0	0.360318	0.747185	5.17199	3.08467	5.26008
	TCONS_00025589	448.087	120.297	775.877	6.44969	2.68923	4.65704e-08	3.46049e-07	Up	2.47738	3.43073	1.96446	4.47955	7.64966	8.03502
	TCONS_00025622	121.123	225.942	16.303	0.0721557	-3.79274	5.08784e-10	5.12814e-09	Down	31.7986	30.1557	31.0899	1.33952	0.772803	0.572181
	TCONS_00025677	70.9307	137.529	4.33202	0.0314989	-4.98856	6.64254e-11	7.77254e-10	Down	21.2027	14.6548	19.4408	0.449297	0.155285	0.152039
	TCONS_00025873	319.785	528.621	110.95	0.209886	-2.25233	3.02946e-06	1.65806e-05	Down	21.6884	40.0256	33.161	2.21635	2.58273	3.11653
	TCONS_00025874	305.482	485.865	125.099	0.257477	-1.95748	4.71978e-05	0.000201035	Down	55.0002	64.3311	42.9696	7.23303	7.35523	2.11155
	TCONS_00026722	67.2943	131.293	3.29549	0.0251003	-5.31615	1.84657e-11	2.34976e-10	Down	5.15072	5.31291	5.3541	0	0.126637	0.0309983
	TCONS_00026759	71.615	121.736	21.4942	0.176564	-2.50174	9.74383e-05	0.000387469	Down	3.52451	2.54008	2.62617	0.115908	0.328746	0.173596
	TCONS_00026948	92.4807	174.241	10.7209	0.0615292	-4.02258	1.10354e-09	1.03065e-08	Down	11.1089	12.2983	9.63619	0.395886	0.223599	0.218576
	TCONS_00026991	241.404	482.005	0.802892	0.00166573	-9.22963	6.37565e-09	5.2342e-08	Down	9.81374	25.6468	39.5439	0.0275455	0.0291744	0.00678119
	TCONS_00026992	227.777	442.971	12.5833	0.0284066	-5.13763	1.87017e-12	2.88459e-11	Down	13.1623	29.3578	27.9987	0.345636	0.0303881	0.424954
	TCONS_00027062	161.566	310.462	12.6699	0.0408098	-4.61494	1.87003e-14	3.88509e-13	Down	4.56447	6.21041	3.66198	0.03517	0.158269	0.0355452
	TCONS_00027528	757.372	1509.06	5.68511	0.00376732	-8.05224	1.452e-21	6.15892e-20	Down	290.717	159.975	194.706	0.18109	0.594105	0.186593
	TCONS_00027657	88.0669	2.86772	173.266	60.4195	5.91694	3.03377e-15	7.01904e-14	Up	0.121682	0.407994	0.389134	6.41826	7.994	7.87908
	TCONS_00027658	52.3547	8.12699	96.5825	11.8842	3.57097	1.51505e-06	9.18458e-06	Up	0.508118	2.54607	0.30513	5.83904	4.79282	5.28297
	TCONS_00027659	33.3735	0.56167	66.1853	117.836	6.88064	0.000133192	0.00051555	Up	0.188875	1.15528e-12	7.98624e-19	4.05385	0.51893	5.25415
	TCONS_00027958	2688.86	639.052	4738.66	7.41514	2.89047	5.1257e-07	3.38829e-06	Up	29.4276	22.8289	25.4279	57.6848	65.9831	108.219
	TCONS_00028081	46.5756	81.9107	11.2406	0.13723	-2.86534	0.000136162	0.000525049	Down	4.55479	2.68525	3.82849	0.192258	0.241062	0.165091
	TCONS_00028141	31.8645	58.9269	4.80214	0.0814931	-3.61718	6.12123e-05	0.000254344	Down	9.34294	14.5363	12.7731	0.366484	0.408141	0.380157
	TCONS_00028356	125.792	221.185	30.3994	0.137439	-2.86314	5.72562e-07	3.73633e-06	Down	13.7668	22.2408	12.2759	1.26247	1.11102	0.324388
	TCONS_00028410	126.913	11.8481	241.979	20.4234	4.35215	1.35608e-12	2.12383e-11	Up	2.51412	1.06562	1.55678	11.3609	15.0542	15.515
	TCONS_00028429	130.415	45.4459	215.384	4.73935	2.24469	3.18798e-05	0.000139887	Up	4.12003	0.852447	1.04765	4.34758	2.94928	4.3601
	TCONS_00028815	68.3712	118.027	18.7156	0.158571	-2.6568	5.54893e-05	0.000233422	Down	2.37771	3.6363	2.69293	0.193079	0.137144	0.238416
	TCONS_00028930	77.9585	151.13	4.78684	0.0316736	-4.98057	1.75202e-11	2.25767e-10	Down	5.50921	6.68755	4.0557	0.118867	0.0789994	0
	TCONS_00029137	41.5675	4.27128	78.8636	18.4637	4.20662	7.3685e-05	0.00030125	Up	0.19936	0.232124	0.0946406	0.545848	1.28708	1.92961
	TCONS_00029367	103.36	0.517376	206.203	398.556	8.63864	3.23479e-14	6.21324e-13	Up	0	0.036016	0.0334987	1.42047	2.57414	3.45692
	TCONS_00029368	67.6917	0.258534	135.125	522.658	9.02972	6.35614e-14	1.19825e-12	Up	0	0.0324247	0	2.03812	0.867315	2.20452
	TCONS_00029871	146.244	37.5895	254.898	6.78111	2.76152	7.03374e-07	4.50336e-06	Up	5.52985	3.51	3.28328	7.94912	15.0113	10.6092
	TCONS_00030028	2815.11	253.476	5376.75	21.212	4.40681	3.7868e-20	1.24354e-18	Up	8.11631	7.42191	7.00429	59.4081	57.4515	75.4325
	TCONS_00030244	468.055	104.836	831.275	7.92929	2.98719	6.3255e-10	6.3131e-09	Up	8.25995	10.3078	8.20003	23.6655	32.2487	28.8513
	TCONS_00030246	65.6082	2.5875	128.629	49.7116	5.63551	2.56859e-09	2.25416e-08	Up	0	0.121189	0.291525	4.5992	1.93467	2.50608
	TCONS_00030605	42.2571	0.798212	83.716	104.879	6.71259	3.28915e-11	3.98613e-10	Up	0.071201	0.0734842	0.0340633	2.515	2.70816	2.32334
	TCONS_00030606	42.2571	0.798212	83.716	104.879	6.71259	3.28915e-11	3.98613e-10	Up	0.071201	0.0734842	0.0340633	2.515	2.70816	2.32334
	TCONS_00030725	194.253	349.724	38.7815	0.110892	-3.17278	4.24046e-09	3.62755e-08	Down	3.90404	5.8991	3.78839	0.264301	0.100509	0.23837
	TCONS_00030772	492.133	68.8589	915.407	13.294	3.7327	8.12682e-14	1.5042e-12	Up	2.82446	28.0317	21.9273	99.3791	89.2163	88.6315
	TCONS_00031740	68.379	0.258842	136.499	527.345	9.0426	3.40612e-08	2.60709e-07	Up	0	0	0.0213519	2.85309	0.659086	2.92374
	TCONS_00031741	50.419	0.258842	100.579	388.573	8.60204	0.000167164	0.000630271	Up	0	0	0.0202686	2.715	0.104939	1.7973
	TCONS_00031880	55.5125	14.7734	96.2517	6.51521	2.70381	9.29489e-05	0.000371066	Up	1.45136	2.76141	1.85865	7.56911	3.36252	5.02333
	TCONS_00032093	28656.9	5964.02	51349.8	8.60993	3.106	4.20347e-12	6.20164e-11	Up	943.534	856.844	1321.24	2800.13	3749.28	4250.08
	TCONS_00032096	53.4989	0	106.998	Inf	Inf	0.000150155	0.0005725	Up	1.12956e-10	3.34339e-11	1.05824e-09	2.00849e-07	12.9962	18.9393
	TCONS_00032132	16.3313	31.8291	0.833402	0.0261836	-5.25519	0.000143401	0.000550876	Down	3.32107	1.55434	3.36019	0	0.0749341	0
	TCONS_00032270	141.126	49.3666	232.886	4.71749	2.23802	3.70687e-05	0.00016063	Up	1.21488	0.869151	1.17181	1.86856	2.42008	1.89869
	TCONS_00032303	81.7822	1.8119	161.753	89.2725	6.48014	6.21384e-16	1.62197e-14	Up	0	0	0.876246	8.61335	13.4387	10.4534
	TCONS_00032363	69.369	138.738	0	0	#NAME?	4.11814e-12	6.1651e-11	Down	10.9011	4.45866	10.5581	0	0	0
	TCONS_00032404	162.62	8.60253	316.637	36.8074	5.20192	3.31844e-07	2.2372e-06	Up	0.177165	1.07678	0.789516	5.92895	14.9997	8.61459
	TCONS_00032409	90.9977	0.539678	181.456	336.23	8.3933	2.39269e-05	0.000108256	Up	0.098393	4.67675e-27	0.0915675	1.44188	10.4488	5.95937
	TCONS_00032627	127.042	243.994	10.0896	0.0413519	-4.5959	4.35239e-13	7.2635e-12	Down	5.13898	5.31745	3.62428	0.066805	0.110414	0.0534106
	TCONS_00032890	285.25	0.820513	569.68	694.297	9.43941	5.40148e-35	7.85529e-33	Up	0.0461125	0	0.0216938	5.03961	5.39659	5.62573
	TCONS_00032899	536.393	1.87788	1070.91	570.276	9.15552	5.11443e-12	7.13218e-11	Up	0.0786393	0	0.109542	6.33762	20.6629	19.586
	TCONS_00032914	519.873	134.935	904.811	6.70555	2.74536	5.63228e-09	4.73856e-08	Up	7.23605	3.84668	5.38184	18.3344	15.6115	11.0149
	TCONS_00032917	418.149	90.758	745.54	8.21459	3.03819	4.85242e-10	4.93976e-09	Up	1.72937	6.19516	5.01078	17.7405	9.39065	15.1644
	TCONS_00033062	293.395	491.977	94.8128	0.192718	-2.37544	1.38095e-06	8.46875e-06	Down	33.9447	45.9797	33.2754	3.22012	2.29791	3.2069
	TCONS_00033064	956.936	1559.95	353.917	0.226877	-2.14002	1.77698e-06	1.05787e-05	Down	108.793	115.469	133.594	14.2795	11.8883	6.53942
	TCONS_00033325	114.425	227.244	1.60578	0.00706634	-7.14482	4.23913e-19	1.30771e-17	Down	9.58595	10.3749	10.7784	0.0358255	0.0370764	0
	TCONS_00033433	182.863	74.0071	291.719	3.94176	1.97884	0.000104952	0.000415724	Up	16.9104	12.0688	14.3194	27.013	17.7696	24.2577
	TCONS_00033570	11.7626	0	23.5253	Inf	Inf	4.46477e-05	0.000190972	Up	0	0	0	1.36752	1.01876	0.75532
	TCONS_00033598	17.2937	33.4288	1.15857	0.034658	-4.85067	0.000202192	0.000753961	Down	2.89448	5.73946	5.06903	0.175132	0	0
	TCONS_00033611	65.9338	131.095	0.772382	0.00589176	-7.40708	2.17768e-14	4.43376e-13	Down	13.3643	14.8327	12.0907	0.122214	0	0
	TCONS_00033632	33.9007	1.87757	65.9238	35.1113	5.13386	8.14996e-08	5.84272e-07	Up	0.272846	0.0627902	0.231578	2.81434	1.478	3.58134
	TCONS_00033668	42.2056	82.8207	1.59057	0.0192049	-5.70238	3.4939e-09	3.01423e-08	Down	8.70032	8.20843	11.0929	0	0	0.188419
	TCONS_00033669	60.6335	120.85	0.416701	0.00344808	-8.17999	2.31424e-14	4.6194e-13	Down	9.35321	6.73712	7.40222	0	0.0426902	0
	TCONS_00033670	30.3846	60.7691	0	0	#NAME?	1.80988e-09	1.65988e-08	Down	16.5597	18.9302	10.5114	0	0	0
	TCONS_00033673	33.6204	67.2408	0	0	#NAME?	3.21124e-10	3.4777e-09	Down	11.7868	13.063	11.1802	0	0	0
	TCONS_00033676	50.6356	101.271	0	0	#NAME?	9.97599e-14	1.81349e-12	Down	15.2666	21.5469	29.2155	0	0	0
	TCONS_00034044	232.221	455.644	8.79761	0.0193081	-5.69465	1.4496e-20	5.08858e-19	Down	4.89084	3.78515	3.58009	0.0161837	0.0227842	0.0549808
	TCONS_00034047	169.377	327.49	11.2635	0.0343933	-4.86173	1.58163e-15	3.92708e-14	Down	3.22217	2.73656	2.37963	0.0288254	0.0456237	0.0391037
	TCONS_00034048	71.5413	140.735	2.34766	0.0166814	-5.90561	7.12584e-13	1.15145e-11	Down	3.56588	2.89809	3.4319	0.0541247	0.0140845	0
	TCONS_00034188	43.9077	87.3986	0.416701	0.00476782	-7.71245	2.18448e-11	2.71195e-10	Down	2.61841	3.9162	1.66787	0	0.0200368	0
	TCONS_00034250	123.771	244.339	3.20396	0.0131128	-6.25288	7.27583e-18	2.11623e-16	Down	13.0814	13.226	11.8052	0.080719	0.0855682	0.0407921
	TCONS_00034273	50.8953	99.8138	1.97676	0.0198045	-5.65803	3.28859e-10	3.52399e-09	Down	6.03778	4.39662	4.36607	0.030305	0	0.0898725
	TCONS_00034290	279.215	549.702	8.72891	0.0158794	-5.9767	7.92516e-23	3.66719e-21	Down	11.9963	10.3356	11.3034	0.0997746	0.0528006	0.0641446
	TCONS_00034415	59.0107	12.7909	105.23	8.22697	3.04036	1.12219e-05	5.51879e-05	Up	1.4553	2.07892	0.575699	3.97915	4.19811	5.25411
	TCONS_00034444	11524.6	1786.94	21262.2	11.8987	3.57273	5.53551e-15	1.22503e-13	Up	294.095	252.993	248.279	1150.35	1503.26	1146.15
	TCONS_00034727	138.891	235.272	42.5105	0.180687	-2.46844	6.77986e-06	3.4858e-05	Down	6.29142	5.41035	5.96412	0.320591	0.689844	0.262094
	TCONS_00034921	408.191	792.153	24.228	0.030585	-5.03103	2.02229e-20	6.8623e-19	Down	6.72236	6.72052	6.10553	0.0650302	0.115069	0.0604021
	TCONS_00035147	31.0551	1.31528	60.7949	46.2221	5.53051	3.84137e-05	0.0001657	Up	0.0245576	0.0789826	0.0179237	1.32256	1.16091	0.26032
	TCONS_00035149	21.3752	0.842506	41.908	49.742	5.63639	2.80202e-06	1.55025e-05	Up	0.144375	0	0	1.32675	1.04381	0.564029
	TCONS_00035369	2474.39	4915.31	33.4664	0.0068086	-7.19843	9.63274e-39	1.96123e-36	Down	71.8267	86.5108	71.5458	0.155005	0.119028	0.348458
	TCONS_00035412	389.964	776.373	3.55587	0.00458011	-7.7704	4.62786e-12	6.73023e-11	Down	20.5787	51.5643	61.6978	0.0682766	3.06275e-13	0.203895
	TCONS_00035437	25.1866	2.91078	47.4624	16.3057	4.02731	5.54601e-05	0.000233422	Up	0.337119	0.997539	0	3.10814	4.12624	1.85497
	TCONS_00035439	13.0678	26.1355	0	0	#NAME?	6.98114e-05	0.000287725	Down	2.80433	1.12113	1.7602	0	0	0
	TCONS_00035555	24.8608	49.7217	0	0	#NAME?	9.14056e-07	5.70865e-06	Down	11.7114	6.54171	3.86707	0	0	0
	TCONS_00035572	89.0971	164.025	14.169	0.086383	-3.53311	3.71269e-08	2.82053e-07	Down	4.41363	4.14091	4.87966	0.0387067	0.202974	0.216272
	TCONS_00035666	33.9708	66.3969	1.54476	0.0232656	-5.42566	1.26773e-07	8.96216e-07	Down	3.02355	3.57762	4.61415	0.0973141	5.24347e-40	9.90723e-41
	TCONS_00035903	67.3133	15.3567	119.27	7.76662	2.95729	8.76857e-06	4.38893e-05	Up	1.82929	2.89671	1.67254	5.54375	6.13364	8.11948
	TCONS_00035923	180.826	357.726	3.92677	0.010977	-6.50937	1.65665e-21	6.48642e-20	Down	10.65	7.46321	7.49747	0.0643841	0.0164177	0.0318085
	TCONS_00036758	116.397	45.6065	187.188	4.10441	2.03718	0.000238291	0.000866359	Up	7.13589	7.24168	5.10167	11.0381	6.4393	14.7562
	TCONS_00036892	26.6723	52.5111	0.833402	0.015871	-5.97747	2.48202e-05	0.000111308	Down	9.12269	3.84234	3.67032	0	0.0915992	0
	XR_001351269.1	624.887	166.689	1083.09	6.49765	2.69992	1.4751e-05	6.98444e-05	Up	5.30953	4.29806	5.61266	7.72752	17.1231	14.7192
	XR_001351289.1	1786.24	2844.4	728.066	0.255964	-1.96599	6.77241e-06	3.4858e-05	Down	58.4764	65.6907	56.5936	6.29309	6.42618	5.83293
	XR_001351298.1	518.09	849.75	186.43	0.219394	-2.18841	2.21767e-06	1.26123e-05	Down	18.3902	23.0355	21.4459	1.68245	1.99833	1.83845
	XR_001351305.1	17.6249	34.4774	0.772382	0.0224026	-5.48019	6.77021e-05	0.000280165	Down	4.32694	3.61171	3.02858	0.126389	0	0
	XR_001351332.1	57.9049	115.81	0	0	#NAME?	5.51865e-15	1.22503e-13	Down	8.62705	5.35947	6.05273	0	0	0
	XR_001351349.1	112.084	1.07874	223.09	206.806	7.69213	2.06984e-21	7.80408e-20	Up	0.212641	0.21617	0	12.0273	11.3397	11.0761
	XR_001351358.1	3995.67	6099.04	1892.29	0.310261	-1.68845	7.61677e-05	0.000310155	Down	68.432	82.3038	87.5121	10.0236	11.0144	8.5848
	XR_001351359.1	116.694	195.949	37.4377	0.191058	-2.38792	2.4203e-05	0.000109021	Down	5.1974	8.76063	8.47196	0.462228	0.72853	0.524259
	XR_001351363.1	108.502	13.1182	203.885	15.5422	3.95811	1.51909e-10	1.73757e-09	Up	0.835492	0.688099	0.512345	5.71994	2.83848	4.44944
	XR_001351367.1	493.303	964.454	22.1522	0.0229686	-5.44419	2.45434e-23	1.18977e-21	Down	28.4507	33.2109	29.6307	0.182802	0.332801	0.319195
	XR_001351393.1	658.874	1234.44	83.3078	0.0674863	-3.88926	2.70912e-15	6.4137e-14	Down	53.6057	60.3755	62.362	2.13715	1.54677	1.09592
	XR_001351403.1	6779.26	390.796	13167.7	33.6946	5.07445	2.34016e-17	6.61745e-16	Up	9.87498	14.7818	15.3556	161.037	236.104	140.267
	XR_001351404.1	338.079	11.8192	664.339	56.2084	5.81271	7.79272e-24	4.17525e-22	Up	0.516908	0.916291	1.24721	16.3898	21.2731	22.2756
	XR_001351449.1	63.3668	4.64163	122.092	26.3037	4.71719	8.39632e-08	5.97724e-07	Up	0.963708	0.199949	0.370674	3.06155	7.59342	5.5219
	XR_001351479.1	55.1896	99.7688	10.6104	0.10635	-3.23311	9.77187e-06	4.82901e-05	Down	7.85206	5.50734	7.81845	0.359984	0	0.530553
	XR_001351500.1	178.03	343.126	12.9342	0.0376952	-4.72948	2.19151e-06	1.25538e-05	Down	37.9556	105.762	126.888	0	1.43156	2.61469
	XR_001351506.1	2039.59	3937.23	141.962	0.0360563	-4.79361	2.15801e-22	9.55153e-21	Down	157.603	226.273	223.058	4.26246	1.56387	2.9943
	XR_001351545.1	248.561	457.913	39.2085	0.0856244	-3.54583	2.15702e-11	2.71092e-10	Down	18.5808	18.6928	18.6815	0.671723	0.659719	0.610563
	XR_001351558.1	13.7179	0.56167	26.8742	47.8469	5.58035	0.000151957	0.000577211	Up	0.216356	0	0	1.49479	1.73184	1.2003
	XR_001351589.1	3751.03	6688.24	813.821	0.121679	-3.03884	1.3816e-11	1.80317e-10	Down	697.67	656.77	688.188	36.9617	31.5937	31.559
	XR_001351590.1	180.34	64.6794	296.001	4.57643	2.19422	2.54894e-05	0.000113311	Up	3.51786	6.76594	4.2097	8.77543	8.69649	8.96505
	XR_001351612.1	280.792	53.0479	508.535	9.58635	3.26098	1.76308e-10	1.99424e-09	Up	5.10942	5.19177	6.75277	23.4351	17.5098	24.8812
	XR_001351633.1	627.057	1054.03	200.089	0.189833	-2.3972	2.34509e-07	1.61304e-06	Down	28.0462	33.7799	31.4429	3.32582	1.50141	2.31399
	XR_001351636.1	212.58	69.1494	356.01	5.14842	2.36413	3.51418e-06	1.91307e-05	Up	7.04542	5.71919	5.78166	11.7672	13.8699	12.7099
	XR_001351638.1	188.455	47.8868	329.023	6.87085	2.78049	1.42563e-05	6.81359e-05	Up	4.25989	5.62493	2.74122	6.90803	15.3583	12.2934
	XR_001351643.1	587.019	965.748	208.289	0.215676	-2.21306	1.51573e-06	9.18458e-06	Down	19.9654	23.3172	20.9034	2.03441	1.87701	1.64047
	XR_001351691.1	55.4703	108.176	2.76436	0.0255542	-5.2903	3.86986e-10	4.06136e-09	Down	4.18901	5.55049	5.945	0.111616	0.0379359	0
	XR_001351699.1	39.7236	78.6748	0.772382	0.00981741	-6.67044	8.37406e-10	8.04226e-09	Down	9.73819	5.39645	8.62239	0.0964878	0	0
	XR_001351717.1	849.814	1308.89	390.733	0.298522	-1.74409	8.86457e-05	0.000355281	Down	35.936	41.9245	34.4149	4.74405	4.24616	4.43532
	XR_001351730.1	2409.92	738.708	4081.14	5.52469	2.46589	2.74926e-08	2.12027e-07	Up	48.9737	60.3616	55.6415	111.484	122.305	131
	XR_001351733.1	480.02	800.012	160.029	0.200033	-2.32169	7.70264e-07	4.87036e-06	Down	22.457	24.6186	23.5437	2.19592	1.48215	2.0029
	XR_001351740.1	449.978	737.524	162.432	0.220239	-2.18286	3.66366e-06	1.98383e-05	Down	25.9562	24.1392	27.4924	3.18083	1.40735	2.3344
	XR_001351807.1	53.4124	104.099	2.72624	0.026189	-5.25489	8.12589e-10	7.87824e-09	Down	14.0201	19.0849	16.2557	0.364138	0	0.185664
	XR_001351830.1	2794.48	4490.33	1098.62	0.244664	-2.03113	2.57707e-06	1.43358e-05	Down	105.65	118.681	132.04	8.8643	14.5488	11.4143
	XR_001351853.1	527.27	164.711	889.829	5.40237	2.43359	1.77227e-07	1.24425e-06	Up	16.0148	16.4715	14.7106	38.0999	29.8946	34.5414
	XR_001351878.1	298.14	8.28433	587.996	70.9769	6.14928	7.41389e-25	5.39096e-23	Up	1.77555	1.80652	1.01127	35.6876	43.0907	46.8427
	XR_001351912.1	44.753	7.07363	82.4325	11.6535	3.54269	5.52989e-06	2.9168e-05	Up	0.206658	0.613208	0.705791	3.14446	2.15796	1.89374
	XR_001351924.1	88.0908	25.8164	150.365	5.82441	2.54211	3.01631e-05	0.000132927	Up	1.90428	3.51777	3.22617	6.67779	6.47398	6.73141
	XR_001351929.1	109.462	0.842506	218.081	258.848	8.01596	1.22156e-08	9.71521e-08	Up	0.237783	0	0	5.85647	14.721	6.63883
	XR_001351930.1	211.991	357.586	66.3957	0.185678	-2.42913	2.88813e-06	1.58925e-05	Down	30.561	25.6767	25.3037	3.53782	0.593203	2.03187
	XR_001351934.1	93.2259	165.328	21.1242	0.127772	-2.96836	1.64956e-06	9.87796e-06	Down	13.3402	9.25529	7.46156	0.705603	0.503748	0.335344
	XR_001351947.1	13.4104	0	26.8208	Inf	Inf	1.24577e-05	6.0679e-05	Up	0	0	0	0.938345	0.885897	0.57261
	XR_001351960.1	1464.77	399.541	2530.01	6.33228	2.66272	3.22087e-09	2.80243e-08	Up	8.77899	10.9125	9.96611	29.949	19.4835	26.0694
	XR_001351991.1	80.0087	21.5743	138.443	6.41703	2.6819	1.84982e-05	8.58633e-05	Up	1.16581	1.06383	1.10309	2.20873	3.01165	3.30902
	XR_001351992.1	1951.41	3049.95	852.872	0.279635	-1.83839	2.38497e-05	0.000108256	Down	124.308	140.642	124.972	17.0807	14.2865	12.4455
	XR_001351999.1	681.054	1355.71	6.40031	0.00472101	-7.72669	4.44379e-36	7.53963e-34	Down	76.5504	94.7455	84.4862	0.150203	0.141577	0.189723
	XR_001352001.1	197.129	62.1336	332.124	5.34532	2.41828	2.19506e-06	1.25538e-05	Up	7.45188	3.5114	3.25077	11.6608	8.10297	11.2303
	XR_001352004.1	13.9946	27.9892	0	0	#NAME?	3.70806e-05	0.00016063	Down	4.10751	2.23124	2.31555	0	0	0
	XR_001352016.1	3067.43	535.252	5599.61	10.4616	3.38703	1.41657e-13	2.52995e-12	Up	38.2196	42.4913	36.8813	158.155	169.175	165.556
	XR_001352025.1	82.3454	16.5702	148.121	8.93898	3.16011	1.37442e-06	8.46875e-06	Up	3.2771	2.5529	2.35108	14.4189	6.30198	9.00569
	XR_314739.1	1446.06	615.442	2276.69	3.69927	1.88724	1.76124e-05	8.22449e-05	Up	37.9995	38.186	37.5837	48.4256	56.9613	63.382
	XR_314814.2	1030.27	434.984	1625.55	3.73703	1.90189	1.68053e-05	7.92028e-05	Up	69.5428	49.124	59.6054	88.0873	81.9269	99.1214
	XR_314844.1	828.717	1644.41	13.0228	0.00791944	-6.98039	1.42265e-33	1.60918e-31	Down	176.052	151.6	151.707	0.80597	0.231691	0.505588
	XR_314845.2	275.848	548.53	3.16584	0.0057715	-7.43684	6.77886e-28	5.75073e-26	Down	22.9647	23.701	29.4691	0.0648511	0.0332202	0.0975414
	XR_314918.2	353.895	547.723	160.068	0.292243	-1.77476	0.000154288	0.000583885	Down	6.67463	13.1276	13.2497	1.51706	1.44773	0.897638
	XR_314947.1	92.4076	184.815	0	0	#NAME?	4.08248e-20	1.29874e-18	Down	29.3299	23.2008	27.2372	0	0	0
	XR_315018.1	54.0205	92.4149	15.626	0.169085	-2.56418	0.000271512	0.000973238	Down	7.78255	4.9479	7.40404	0.472215	0.494087	0.420952
	XR_315082.1	135.294	247.218	23.369	0.0945277	-3.40312	5.8602e-09	4.88991e-08	Down	6.35745	4.10672	4.22819	0.269094	0.115947	0.178693
	XR_315111.1	181.799	340.348	23.2498	0.0683118	-3.87172	7.6959e-12	1.03085e-10	Down	10.9933	9.26904	8.76612	0.230214	0.276972	0.287846
	XR_315122.1	150.091	47.1549	253.028	5.36587	2.42381	7.59469e-06	3.87021e-05	Up	5.42332	6.34227	13.1879	20.6653	16.7933	16.458
	XR_315147.2	618.988	1092.49	145.484	0.133167	-2.90869	7.28194e-10	7.1971e-09	Down	19.9526	21.8732	20.2671	1.11952	0.846712	1.3565

## Sheet: M-vs-A-lncRNA
	Table S4 List of differentially expressed lncRNAs from four skeletal muscle developmental stages.
	lncRNA_id	baseMean	baseMean_control_A	baseMean_case_M	foldChange	log2FoldChange	pval	padj	up_down	expression_A6	expression_A7	expression_A10	expression_M2	expression_M3	expression_M4												partnerRNA_gene	Dbxref	product	GO_id	GO_term	pathway	pathway_description
	TCONS_00000883	11356.8	22662.8	50.7548	0.00223957	-8.80257	4.94312e-26	5.01232e-23	Down	2730.78	2866.46	1479.05	1.57231	12.4241	0.453778												USP47	GeneID:102267346,Genbank:XM_005887186.2	ubiquitin specific peptidase 47, transcript variant X2	GO:0004843,GO:0005654,GO:0005737,GO:0006284,GO:0006511,GO:0006974,GO:0010972,GO:0016579,GO:0019005,GO:0030307,GO:0034644,GO:0035520,GO:0036459,GO:0042493,GO:0043066,GO:0043154,GO:0045892,GO:0071987,GO:0090263,GO:0101005,GO:1902230	thiol-dependent ubiquitin-specific protease activity|nucleoplasm|cytoplasm|base-excision repair|ubiquitin-dependent protein catabolic process|cellular response to DNA damage stimulus|negative regulation of G2/M transition of mitotic cell cycle|protein deubiquitination|SCF ubiquitin ligase complex|positive regulation of cell growth|cellular response to UV|monoubiquitinated protein deubiquitination…
	TCONS_00003654	228992	28648.8	429336	14.9862	3.90556	5.54747e-09	2.67864e-07	Up	2774.92	2830.85	3600.71	48076.8	35270.8	55409.7
	TCONS_00005027	121.41	221.887	20.9331	0.0943415	-3.40596	2.81467e-06	7.51072e-05	Down	0.984017	1.06364	0.780929	0.0822757	0.117233	0.0600823
	TCONS_00006467	484.794	35.9876	933.6	25.9423	4.69723	6.77823e-11	4.2957e-09	Up	5.97918	4.07386	4.28108	138.423	82.9019	152.469
	TCONS_00007120	364.451	688.683	40.2193	0.0584004	-4.09788	6.59093e-09	3.03782e-07	Down	1.61759	1.31162	1.9961	0.108414	0.0927892	0.0860287												CREB5	GeneID:102275204,Genbank:XM_005891427.1	cAMP responsive element binding protein 5, transcript variant X1	GO:0003677,GO:0003700,GO:0005634,GO:0006366,GO:0045893,GO:0046872,GO:0070062	DNA binding|DNA binding transcription factor activity|nucleus|transcription from RNA polymerase II promoter|positive regulation of transcription, DNA-templated|metal ion binding|extracellular exosome	ko04922,ko04211,ko04962,ko04728,ko04668,ko04261,ko04925,ko04911,ko04151,ko04918,ko04024,ko04725,ko04152,ko04022,ko04915	Glucagon signaling pathway|Longevity regulating pathway|Vasopressin-regulated water reabsorption|Dopaminergic synapse|TNF signaling pathway|Adrenergic signaling in cardiomyocytes|Aldosterone synthesis and secretion|Insulin secretion|PI3K-Akt signaling pathway|Thyroid hormone synthesis|cAMP signaling pathway|Cholinergic synapse|AMPK signaling pathway|cGMP-PKG signaling pathway|Estrogen signaling p…
	TCONS_00007204	910.614	1816.27	4.95667	0.00272903	-8.51739	2.49994e-22	6.33734e-20	Down	131.839	196.508	155.754	1.01462	1.17831e-16	0.386463												SIRT4	GeneID:102266352,Genbank:XM_005891477.2	sirtuin 4	GO:0000820,GO:0003950,GO:0005739,GO:0005743,GO:0005759,GO:0006471,GO:0006541,GO:0006974,GO:0034979,GO:0034983,GO:0046322,GO:0046676,GO:0046872,GO:0046889,GO:0047708,GO:0061690,GO:0070403,GO:0072350,GO:1904182	regulation of glutamine family amino acid metabolic process|NAD+ ADP-ribosyltransferase activity|mitochondrion|mitochondrial inner membrane|mitochondrial matrix|protein ADP-ribosylation|glutamine metabolic process|cellular response to DNA damage stimulus|NAD-dependent protein deacetylase activity|peptidyl-lysine deacetylation|negative regulation of fatty acid oxidation|negative regulation of insu…
	TCONS_00007205	15930.8	53.1926	31808.4	597.985	9.22396	2.26375e-17	2.08677e-15	Up	0.318244	11.1523	9.69211	3485.81	2837.2	6517.99												SIRT4	GeneID:102266352,Genbank:XM_005891477.2	sirtuin 4	GO:0000820,GO:0003950,GO:0005739,GO:0005743,GO:0005759,GO:0006471,GO:0006541,GO:0006974,GO:0034979,GO:0034983,GO:0046322,GO:0046676,GO:0046872,GO:0046889,GO:0047708,GO:0061690,GO:0070403,GO:0072350,GO:1904182	regulation of glutamine family amino acid metabolic process|NAD+ ADP-ribosyltransferase activity|mitochondrion|mitochondrial inner membrane|mitochondrial matrix|protein ADP-ribosylation|glutamine metabolic process|cellular response to DNA damage stimulus|NAD-dependent protein deacetylase activity|peptidyl-lysine deacetylation|negative regulation of fatty acid oxidation|negative regulation of insu…
	TCONS_00007580	140.234	252.125	28.342	0.112412	-3.15313	6.23576e-06	0.000147048	Down	13.193	11.7583	8.66615	0.707108	2.25906	0.606982
	TCONS_00007701	28.4521	0.33536	56.5689	168.681	7.39815	2.92286e-07	9.32129e-06	Up	0.000176278	9.49199e-25	0.0864812	6.25343	1.41329	5.35093												WBP4	GeneID:102282620,Genbank:XM_005891845.2	WW domain binding protein 4	GO:0000398,GO:0003676,GO:0005654,GO:0005681,GO:0008270,GO:0016607,GO:0045292,GO:0070064	mRNA splicing, via spliceosome|nucleic acid binding|nucleoplasm|spliceosomal complex|zinc ion binding|nuclear speck|mRNA cis splicing, via spliceosome|proline-rich region binding
	TCONS_00008089	224.567	18.8715	430.263	22.7997	4.51094	1.47049e-09	7.84778e-08	Up	5.59422	0.833005	1.01643	59.2469	55.6776	52.3703												DNMBP	GeneID:102283290,Genbank:XM_005892062.2	dynamin binding protein	GO:0005089,GO:0005795,GO:0005856,GO:0007264,GO:0030054,GO:0035023,GO:0043547,GO:0045202	Rho guanyl-nucleotide exchange factor activity|Golgi stack|cytoskeleton|small GTPase mediated signal transduction|cell junction|regulation of Rho protein signal transduction|positive regulation of GTPase activity|synapse
	TCONS_00009012	1664	11.5039	3316.5	288.294	8.1714	2.0074e-22	6.33734e-20	Up	0.446528	3.04685e-17	0.0740444	39.3724	39.9701	66.2427												SLC25A33	GeneID:102273887,Genbank:XM_005892725.1	solute carrier family 25 (pyrimidine nucleotide carrier), member 33	GO:0000002,GO:0002082,GO:0005743,GO:0006390,GO:0006839,GO:0006864,GO:0007005,GO:0008284,GO:0015218,GO:0016021,GO:0030307,GO:0031930,GO:0031966,GO:0032869,GO:0034551,GO:0051881,GO:0071156,GO:1903426,GO:1990314,GO:1990519	mitochondrial genome maintenance|regulation of oxidative phosphorylation|mitochondrial inner membrane|transcription from mitochondrial promoter|mitochondrial transport|pyrimidine nucleotide transport|mitochondrion organization|positive regulation of cell proliferation|pyrimidine nucleotide transmembrane transporter activity|integral component of membrane|positive regulation of cell growth|mitocho…
	TCONS_00009014	2376.01	20.0689	4731.96	235.786	7.88133	7.21634e-22	1.46347e-19	Up	0.151175	0.0644373	0.0550844	18.089	19.5093	24.7221												SLC25A33	GeneID:102273887,Genbank:XM_005892725.1	solute carrier family 25 (pyrimidine nucleotide carrier), member 33	GO:0000002,GO:0002082,GO:0005743,GO:0006390,GO:0006839,GO:0006864,GO:0007005,GO:0008284,GO:0015218,GO:0016021,GO:0030307,GO:0031930,GO:0031966,GO:0032869,GO:0034551,GO:0051881,GO:0071156,GO:1903426,GO:1990314,GO:1990519	mitochondrial genome maintenance|regulation of oxidative phosphorylation|mitochondrial inner membrane|transcription from mitochondrial promoter|mitochondrial transport|pyrimidine nucleotide transport|mitochondrion organization|positive regulation of cell proliferation|pyrimidine nucleotide transmembrane transporter activity|integral component of membrane|positive regulation of cell growth|mitocho…
	TCONS_00009017	123.011	0	246.021	Inf	Inf	9.60719e-18	9.74169e-16	Up	0.000955438	0	6.36804e-44	12.6197	15.0809	16.8001												SLC25A33	GeneID:102273887,Genbank:XM_005892725.1	solute carrier family 25 (pyrimidine nucleotide carrier), member 33	GO:0000002,GO:0002082,GO:0005743,GO:0006390,GO:0006839,GO:0006864,GO:0007005,GO:0008284,GO:0015218,GO:0016021,GO:0030307,GO:0031930,GO:0031966,GO:0032869,GO:0034551,GO:0051881,GO:0071156,GO:1903426,GO:1990314,GO:1990519	mitochondrial genome maintenance|regulation of oxidative phosphorylation|mitochondrial inner membrane|transcription from mitochondrial promoter|mitochondrial transport|pyrimidine nucleotide transport|mitochondrion organization|positive regulation of cell proliferation|pyrimidine nucleotide transmembrane transporter activity|integral component of membrane|positive regulation of cell growth|mitocho…
	TCONS_00009337	2070.99	3966.65	175.324	0.0441995	-4.49983	1.06463e-10	6.3502e-09	Down	343.767	481.363	616.256	11.7446	18.2172	32.9299												CREG1	GeneID:102284776,Genbank:XM_005892978.2	cellular repressor of E1A-stimulated genes 1	GO:0003714,GO:0005576,GO:0005615,GO:0005667,GO:0006357,GO:0007275,GO:0008134,GO:0008283,GO:0035578,GO:0040008,GO:0043312,GO:0048037,GO:0070062	transcription corepressor activity|extracellular region|extracellular space|transcription factor complex|regulation of transcription from RNA polymerase II promoter|multicellular organism development|transcription factor binding|cell proliferation|azurophil granule lumen|regulation of growth|neutrophil degranulation|cofactor binding|extracellular exosome
	TCONS_00009662	34.8535	68.6354	1.07157	0.0156125	-6.00115	2.99412e-08	1.21441e-06	Down	4.96441	6.25824	8.66171	0	0.30023	0												LOC102264850	GeneID:102264850,Genbank:XM_014477423.1	uncharacterized LOC102264850	GO:0003084,GO:0005184,GO:0005615,GO:0010459,GO:0030133,GO:0031045,GO:0031765,GO:0031766,GO:0032099,GO:0035814,GO:0044539,GO:0045944,GO:0051930,GO:1904306	positive regulation of systemic arterial blood pressure|neuropeptide hormone activity|extracellular space|negative regulation of heart rate|transport vesicle|dense core granule|type 2 galanin receptor binding|type 3 galanin receptor binding|negative regulation of appetite|negative regulation of renal sodium excretion|long-chain fatty acid import|positive regulation of transcription from RNA polym…
	TCONS_00011514	6861.86	13591.6	132.119	0.00972065	-6.68473	1.42343e-18	1.8042e-16	Down	432.946	433.873	381.576	2.60907	8.43679	0.301614												NEMF	GeneID:102279070,Genbank:XM_005894285.2	nuclear export mediator factor, transcript variant X2	GO:0005634,GO:0051168	nucleus|nuclear export
	TCONS_00011531	3127.89	6254.42	1.35889	0.000217269	-12.1682	1.48218e-06	4.06197e-05	Down	101.991	502.248	143.774	0.0344658	0.100049	0.00187504												MGAT2	GeneID:102282541,Genbank:XM_005894296.2	mannosyl (alpha-1,6-)-glycoprotein beta-1,2-N-acetylglucosaminyltransferase	GO:0000139,GO:0005795,GO:0006486,GO:0008455,GO:0009312,GO:0016021	Golgi membrane|Golgi stack|protein glycosylation|alpha-1,6-mannosylglycoprotein 2-beta-N-acetylglucosaminyltransferase activity|oligosaccharide biosynthetic process|integral component of membrane	ko00510,ko00513	N-Glycan biosynthesis|Various types of N-glycan biosynthesis
	TCONS_00011541	3163.56	6288.3	38.825	0.00617416	-7.33954	2.38604e-08	1.0081e-06	Down	215.765	636.625	314.965	3.45165	3.69317	0.0661705												KLHDC2	GeneID:102279556,Genbank:XM_005894286.2	kelch domain containing 2	GO:0016604,GO:0031965	nuclear body|nuclear membrane
	TCONS_00011544	8124.97	6.12654	16243.8	2651.38	11.3725	2.94163e-07	9.32129e-06	Up	0.554303	1.16213	0.881215	3262.62	3260.16	144.519												RPS29	GeneID:102281700,Genbank:XM_014477765.1	ribosomal protein S29, transcript variant X1	GO:0000184,GO:0002181,GO:0003735,GO:0005654,GO:0005829,GO:0005925,GO:0006364,GO:0006412,GO:0006413,GO:0006614,GO:0008270,GO:0015935,GO:0019083,GO:0022627,GO:0042788,GO:0070062,GO:0098556	nuclear-transcribed mRNA catabolic process, nonsense-mediated decay|cytoplasmic translation|structural constituent of ribosome|nucleoplasm|cytosol|focal adhesion|rRNA processing|translation|translational initiation|SRP-dependent cotranslational protein targeting to membrane|zinc ion binding|small ribosomal subunit|viral transcription|cytosolic small ribosomal subunit|polysomal ribosome|extracellu…	ko03010	Ribosome
	TCONS_00011545	10477.5	4.74007	20950.2	4419.82	12.1098	4.87565e-08	1.83108e-06	Up	0.307466	0.515153	1.10642	3465.83	4552.66	460.672												RPS29	GeneID:102281700,Genbank:XM_014477765.1	ribosomal protein S29, transcript variant X1	GO:0000184,GO:0002181,GO:0003735,GO:0005654,GO:0005829,GO:0005925,GO:0006364,GO:0006412,GO:0006413,GO:0006614,GO:0008270,GO:0015935,GO:0019083,GO:0022627,GO:0042788,GO:0070062,GO:0098556	nuclear-transcribed mRNA catabolic process, nonsense-mediated decay|cytoplasmic translation|structural constituent of ribosome|nucleoplasm|cytosol|focal adhesion|rRNA processing|translation|translational initiation|SRP-dependent cotranslational protein targeting to membrane|zinc ion binding|small ribosomal subunit|viral transcription|cytosolic small ribosomal subunit|polysomal ribosome|extracellu…	ko03010	Ribosome
	TCONS_00012716	59.1282	114.512	3.74409	0.032696	-4.93474	3.36962e-08	1.31415e-06	Down	1.94097	2.53815	2.13614	0.0534909	0.0613883	0.112841												DUSP8	GeneID:102269548,Genbank:XM_005895093.1	dual specificity phosphatase 8	GO:0000188,GO:0004725,GO:0005634,GO:0005737,GO:0016311,GO:0016791,GO:0017017	inactivation of MAPK activity|protein tyrosine phosphatase activity|nucleus|cytoplasm|dephosphorylation|phosphatase activity|MAP kinase tyrosine/serine/threonine phosphatase activity	ko04010	MAPK signaling pathway
	TCONS_00013630	6974.22	7.81807	13940.6	1783.13	10.8002	1.31506e-05	0.000261465	Up	0.71902	1.28879	0.862024	1398.06	3290.34	467.872												IL12RB2	GeneID:102265420,Genbank:XM_005895787.1	interleukin 12 receptor, beta 2, transcript variant X3	GO:0016517,GO:0019972,GO:0042022	interleukin-12 receptor activity|interleukin-12 binding|interleukin-12 receptor complex	ko04060,ko04630	Cytokine-cytokine receptor interaction|Jak-STAT signaling pathway
	TCONS_00013631	2991.21	5946.66	35.7492	0.00601164	-7.37803	2.92471e-05	0.000529581	Down	147.437	1001.66	523.916	0.800699	8.33507	0.0777288												IL23R	GeneID:102266368,Genbank:XM_005895788.1	interleukin 23 receptor	GO:0001916,GO:0002230,GO:0002827,GO:0005886,GO:0006954,GO:0010536,GO:0019221,GO:0032496,GO:0032693,GO:0032725,GO:0032729,GO:0032735,GO:0032740,GO:0032819,GO:0034341,GO:0038155,GO:0042102,GO:0042104,GO:0042509,GO:0042531,GO:0043235,GO:0043382,GO:0045672,GO:0050829,GO:0051135,GO:0072536,GO:2000318,GO:2000330	positive regulation of T cell mediated cytotoxicity|positive regulation of defense response to virus by host|positive regulation of T-helper 1 type immune response|plasma membrane|inflammatory response|positive regulation of activation of Janus kinase activity|cytokine-mediated signaling pathway|response to lipopolysaccharide|negative regulation of interleukin-10 production|positive regulation of…	ko04060,ko04630	Cytokine-cytokine receptor interaction|Jak-STAT signaling pathway
	TCONS_00013632	7929.16	15857.7	0.644513	4.06436e-05	-14.5866	5.01582e-20	7.26577e-18	Down	669.811	2144.09	1666.18	0.0461577	0.0681292	0.000714971												LOC102266090	GeneID:102266090,Genbank:XM_014478228.1	dnaJ homolog subfamily C member 9-like	GO:0005615,GO:0005634,GO:0005654,GO:0005737,GO:0005829,GO:0005886,GO:0031072,GO:0032781,GO:0035176	extracellular space|nucleus|nucleoplasm|cytoplasm|cytosol|plasma membrane|heat shock protein binding|positive regulation of ATPase activity|social behavior
	TCONS_00013633	1356.88	2713.76	0	0	#NAME?	1.86291e-05	0.000349813	Down	51.3795	541.712	153.407	0.0132767	0.0436566	0.000458977												LOC102266090	GeneID:102266090,Genbank:XM_014478228.1	dnaJ homolog subfamily C member 9-like	GO:0005615,GO:0005634,GO:0005654,GO:0005737,GO:0005829,GO:0005886,GO:0031072,GO:0032781,GO:0035176	extracellular space|nucleus|nucleoplasm|cytoplasm|cytosol|plasma membrane|heat shock protein binding|positive regulation of ATPase activity|social behavior
	TCONS_00013634	1535.38	3070.12	0.644513	0.000209931	-12.2178	8.13406e-06	0.000175488	Down	47.3655	563.235	226.507	0.05659	0.0943148	0.000377659												LOC102266090	GeneID:102266090,Genbank:XM_014478228.1	dnaJ homolog subfamily C member 9-like	GO:0005615,GO:0005634,GO:0005654,GO:0005737,GO:0005829,GO:0005886,GO:0031072,GO:0032781,GO:0035176	extracellular space|nucleus|nucleoplasm|cytoplasm|cytosol|plasma membrane|heat shock protein binding|positive regulation of ATPase activity|social behavior
	TCONS_00013637	15255.4	30461.5	49.1914	0.00161487	-9.27437	3.11981e-09	1.58174e-07	Down	849.715	4303.16	3353.45	5.59433	7.84008	0.0958237												IL23R	GeneID:102266368,Genbank:XM_005895788.1	interleukin 23 receptor	GO:0001916,GO:0002230,GO:0002827,GO:0005886,GO:0006954,GO:0010536,GO:0019221,GO:0032496,GO:0032693,GO:0032725,GO:0032729,GO:0032735,GO:0032740,GO:0032819,GO:0034341,GO:0038155,GO:0042102,GO:0042104,GO:0042509,GO:0042531,GO:0043235,GO:0043382,GO:0045672,GO:0050829,GO:0051135,GO:0072536,GO:2000318,GO:2000330	positive regulation of T cell mediated cytotoxicity|positive regulation of defense response to virus by host|positive regulation of T-helper 1 type immune response|plasma membrane|inflammatory response|positive regulation of activation of Janus kinase activity|cytokine-mediated signaling pathway|response to lipopolysaccharide|negative regulation of interleukin-10 production|positive regulation of…	ko04060,ko04630	Cytokine-cytokine receptor interaction|Jak-STAT signaling pathway
	TCONS_00016965	17.7153	0.33536	35.0953	104.65	6.70942	5.22846e-06	0.00012623	Up	0	0	0.164653	6.64778	4.05283	3.9741												ELL	GeneID:102271438,Genbank:XM_005898320.2	elongation factor RNA polymerase II
	TCONS_00018738	49.3168	97.4843	1.14929	0.0117895	-6.40635	1.11569e-09	6.28503e-08	Down	3.89917	3.78086	5.62166	0.171617	0	0												PPP1R3A	GeneID:102285172,Genbank:XM_005899508.2	protein phosphatase 1, regulatory subunit 3A	GO:0005977,GO:0016021	glycogen metabolic process|integral component of membrane	ko04910	Insulin signaling pathway
	TCONS_00019390	187.133	0.701026	373.565	532.883	9.05768	1.35149e-06	3.8067e-05	Up	7.67107e-22	0.0440082	5.8252e-25	8.64289	3.29659	17.2007
	TCONS_00020304	67.8619	0	135.724	Inf	Inf	1.13207e-08	4.99096e-07	Up	5.58755e-19	1.97009e-20	2.57017e-17	24.5463	5.13934	13.8115												TEX14	GeneID:102288303,Genbank:XM_005900653.2	testis expressed 14, transcript variant X3	GO:0000776,GO:0000777,GO:0004672,GO:0005524,GO:0005623,GO:0005737,GO:0007094,GO:0007140,GO:0008608,GO:0019901,GO:0030496,GO:0032091,GO:0032466,GO:0043063,GO:0045171,GO:0051301,GO:0051306,GO:1990830	kinetochore|condensed chromosome kinetochore|protein kinase activity|ATP binding|cell|cytoplasm|mitotic spindle assembly checkpoint|male meiotic nuclear division|attachment of spindle microtubules to kinetochore|protein kinase binding|midbody|negative regulation of protein binding|negative regulation of cytokinesis|intercellular bridge organization|intercellular bridge|cell division|mitotic siste…
	TCONS_00020311	3873.41	63.8571	7682.96	120.315	6.91067	2.69304e-11	1.95053e-09	Up	13.7826	5.49878	5.91574	605.674	866.329	1499.14												TEX14	GeneID:102288303,Genbank:XM_005900652.1	testis expressed 14, transcript variant X2	GO:0000776,GO:0000777,GO:0004672,GO:0005524,GO:0005623,GO:0005737,GO:0007094,GO:0007140,GO:0008608,GO:0019901,GO:0030496,GO:0032091,GO:0032466,GO:0043063,GO:0045171,GO:0051301,GO:0051306,GO:1990830	kinetochore|condensed chromosome kinetochore|protein kinase activity|ATP binding|cell|cytoplasm|mitotic spindle assembly checkpoint|male meiotic nuclear division|attachment of spindle microtubules to kinetochore|protein kinase binding|midbody|negative regulation of protein binding|negative regulation of cytokinesis|intercellular bridge organization|intercellular bridge|cell division|mitotic siste…
	TCONS_00020316	975.321	1950.28	0.35719	0.000183148	-12.4147	5.1542e-06	0.00012623	Down	297.721	177.119	0.862283	0.0068823	0.0582681	4.80881e-07												LOC102264877	GeneID:102264877,Genbank:XM_005900654.2	DET1- and DDB1-associated protein 1	GO:0032434,GO:0080008	regulation of proteasomal ubiquitin-dependent protein catabolic process|Cul4-RING E3 ubiquitin ligase complex
	TCONS_00020318	44.9294	1.99658	87.8622	44.0064	5.45964	4.65491e-05	0.000800014	Up	0.106571	1.41354e-16	0.303869	5.14041	2.77815	10.2988												LOC102264877	GeneID:102264877,Genbank:XM_005900654.2	DET1- and DDB1-associated protein 1	GO:0032434,GO:0080008	regulation of proteasomal ubiquitin-dependent protein catabolic process|Cul4-RING E3 ubiquitin ligase complex
	TCONS_00020925	2736.9	4805.57	668.231	0.139053	-2.84629	1.30242e-05	0.000261465	Down	560.178	577.567	634.577	95.9349	38.4546	117.545												CRTAC1	GeneID:102267882,Genbank:XM_005901181.1	cartilage acidic protein 1	GO:0005509,GO:0005578,GO:0007413,GO:0021772,GO:0030426,GO:1900121	calcium ion binding|proteinaceous extracellular matrix|axonal fasciculation|olfactory bulb development|growth cone|negative regulation of receptor binding
	TCONS_00020972	933.23	233.372	1633.09	6.99781	2.8069	1.67165e-05	0.000319822	Up	36.2427	27.9554	32.3096	243.486	226.863	200.797												ADGRG6	GeneID:102274022,Genbank:XM_014479941.1	adhesion G protein-coupled receptor G6, transcript variant X1	GO:0004930,GO:0005518,GO:0005622,GO:0005886,GO:0007005,GO:0007166,GO:0007186,GO:0007189,GO:0014037,GO:0016021,GO:0019933,GO:0022011,GO:0042552,GO:0043236,GO:0050840,GO:0060347	G-protein coupled receptor activity|collagen binding|intracellular|plasma membrane|mitochondrion organization|cell surface receptor signaling pathway|G-protein coupled receptor signaling pathway|adenylate cyclase-activating G-protein coupled receptor signaling pathway|Schwann cell differentiation|integral component of membrane|cAMP-mediated signaling|myelination in peripheral nervous system|myeli…
	TCONS_00024451	87.2885	156.093	18.4839	0.118416	-3.07806	3.84289e-05	0.000671844	Down	3.121	2.5005	1.70734	0.335013	0.273543	0.2765												DEF6	GeneID:102272401,Genbank:XM_005903651.2	DEF6 guanine nucleotide exchange factor	GO:0005654,GO:0005829,GO:0005856,GO:0005886,GO:0016020,GO:0030175,GO:0048471	nucleoplasm|cytosol|cytoskeleton|plasma membrane|membrane|filopodium|perinuclear region of cytoplasm
	TCONS_00025093	16830.3	0	33660.6	Inf	Inf	2.4493e-21	4.13932e-19	Up	3.34228e-08	4.26388e-22	0.000219952	3706.99	6607.25	2948.19
	TCONS_00029367	92.3658	173.928	10.8036	0.0621153	-4.00891	1.81587e-07	6.34927e-06	Down	1.42047	2.57414	3.45692	0.0759051	0.302585	0.065574												LOC102276690	GeneID:102276690,Genbank:XM_005907019.2	transducin-like enhancer protein 4	GO:0000122,GO:0003682,GO:0003705,GO:0003714,GO:0005634,GO:0005654,GO:0006351,GO:0016055,GO:0070491,GO:1904837,GO:1990830	negative regulation of transcription from RNA polymerase II promoter|chromatin binding|transcription factor activity, RNA polymerase II distal enhancer sequence-specific binding|transcription corepressor activity|nucleus|nucleoplasm|transcription, DNA-templated|Wnt signaling pathway|repressing transcription factor binding|beta-catenin-TCF complex assembly|cellular response to leukemia inhibitory …
	TCONS_00029874	283	544.628	21.3716	0.0392407	-4.67151	1.605e-05	0.000312975	Down	1.96697	5.69125	3.05519	0.199999	0.114891	0.11934
	TCONS_00030246	58.8939	108.729	9.05864	0.0833137	-3.5853	6.76413e-06	0.000152418	Down	4.5992	1.93467	2.50608	0.160388	0.472811	0.0651427												ARRDC3	GeneID:102275088,Genbank:XM_005907536.1	arrestin domain containing 3	GO:0001659,GO:0005764,GO:0005769,GO:0005886,GO:0031651,GO:0031699,GO:0043588,GO:0044252,GO:0051443,GO:0060613,GO:0071879,GO:0090327	temperature homeostasis|lysosome|early endosome|plasma membrane|negative regulation of heat generation|beta-3 adrenergic receptor binding|skin development|negative regulation of multicellular organismal metabolic process|positive regulation of ubiquitin-protein transferase activity|fat pad development|positive regulation of adrenergic receptor signaling pathway|negative regulation of locomotion i…
	TCONS_00030628	30.4326	60.1508	0.714381	0.0118765	-6.39575	4.32505e-06	0.00010964	Down	5.18574	11.9593	4.61617	0.0382603	0.184062	0.0176134												AGTPBP1	GeneID:102269694,Genbank:XM_005907811.1	ATP/GTP binding protein 1, transcript variant X3	GO:0001754,GO:0004181,GO:0005634,GO:0005730,GO:0005737,GO:0005739,GO:0005829,GO:0007005,GO:0008270,GO:0015631,GO:0021702,GO:0021772,GO:0035609,GO:0035610,GO:0043231,GO:0050905	eye photoreceptor cell differentiation|metallocarboxypeptidase activity|nucleus|nucleolus|cytoplasm|mitochondrion|cytosol|mitochondrion organization|zinc ion binding|tubulin binding|cerebellar Purkinje cell differentiation|olfactory bulb development|C-terminal protein deglutamylation|protein side chain deglutamylation|intracellular membrane-bounded organelle|neuromuscular process
	TCONS_00032088	99.9288	187.839	12.0185	0.0639829	-3.96617	3.38578e-05	0.000602313	Down	5.11291	12.3023	6.0097	0.387356	0.699377	0.326703												LOC102274919	GeneID:102274919,Genbank:XM_005908805.1	E3 ubiquitin-protein ligase RLIM	GO:0000122,GO:0000209,GO:0003714,GO:0004842,GO:0005634,GO:0005654,GO:0005829,GO:0006351,GO:0006511,GO:0016567,GO:0017053,GO:0043161,GO:0043433,GO:0045892,GO:0046872,GO:0060816,GO:0061630,GO:1900095	negative regulation of transcription from RNA polymerase II promoter|protein polyubiquitination|transcription corepressor activity|ubiquitin-protein transferase activity|nucleus|nucleoplasm|cytosol|transcription, DNA-templated|ubiquitin-dependent protein catabolic process|protein ubiquitination|transcriptional repressor complex|proteasome-mediated ubiquitin-dependent protein catabolic process|neg…
	TCONS_00032091	69812.7	465.395	139160	299.015	8.22407	8.38915e-24	4.2533e-21	Up	45.5172	21.1881	66.3084	14765.6	11430.5	13585.5												LOC102274919	GeneID:102274919,Genbank:XM_005908805.1	E3 ubiquitin-protein ligase RLIM	GO:0000122,GO:0000209,GO:0003714,GO:0004842,GO:0005634,GO:0005654,GO:0005829,GO:0006351,GO:0006511,GO:0016567,GO:0017053,GO:0043161,GO:0043433,GO:0045892,GO:0046872,GO:0060816,GO:0061630,GO:1900095	negative regulation of transcription from RNA polymerase II promoter|protein polyubiquitination|transcription corepressor activity|ubiquitin-protein transferase activity|nucleus|nucleoplasm|cytosol|transcription, DNA-templated|ubiquitin-dependent protein catabolic process|protein ubiquitination|transcriptional repressor complex|proteasome-mediated ubiquitin-dependent protein catabolic process|neg…
	TCONS_00032098	152.009	19.4772	284.541	14.609	3.86878	1.03233e-07	3.73851e-06	Up	5.05534e-25	4.18896	0.855403	26.1907	15.9774	34.7986												LOC102274919	GeneID:102274919,Genbank:XM_005908805.1	E3 ubiquitin-protein ligase RLIM	GO:0000122,GO:0000209,GO:0003714,GO:0004842,GO:0005634,GO:0005654,GO:0005829,GO:0006351,GO:0006511,GO:0016567,GO:0017053,GO:0043161,GO:0043433,GO:0045892,GO:0046872,GO:0060816,GO:0061630,GO:1900095	negative regulation of transcription from RNA polymerase II promoter|protein polyubiquitination|transcription corepressor activity|ubiquitin-protein transferase activity|nucleus|nucleoplasm|cytosol|transcription, DNA-templated|ubiquitin-dependent protein catabolic process|protein ubiquitination|transcriptional repressor complex|proteasome-mediated ubiquitin-dependent protein catabolic process|neg…
	TCONS_00032670	1832.71	3272.71	392.716	0.119997	-3.05893	3.16697e-06	8.23411e-05	Down	332.871	336.047	375.277	22.0576	21.3608	81.6036												CAMSAP2	GeneID:102273100,Genbank:XM_014482765.1	calmodulin regulated spectrin-associated protein family, member 2	GO:0000226,GO:0005516,GO:0005794,GO:0005829,GO:0030507,GO:0031113,GO:0033043,GO:0050773,GO:0051011,GO:0061564,GO:1903358,GO:1990752	microtubule cytoskeleton organization|calmodulin binding|Golgi apparatus|cytosol|spectrin binding|regulation of microtubule polymerization|regulation of organelle organization|regulation of dendrite development|microtubule minus-end binding|axon development|regulation of Golgi organization|microtubule end
	TCONS_00032676	532.688	947.603	117.773	0.124285	-3.00827	6.68051e-06	0.000152418	Down	105.834	61.8096	52.7026	8.59919	4.35865	14.6921												CAMSAP2	GeneID:102273100,Genbank:XM_014482765.1	calmodulin regulated spectrin-associated protein family, member 2	GO:0000226,GO:0005516,GO:0005794,GO:0005829,GO:0030507,GO:0031113,GO:0033043,GO:0050773,GO:0051011,GO:0061564,GO:1903358,GO:1990752	microtubule cytoskeleton organization|calmodulin binding|Golgi apparatus|cytosol|spectrin binding|regulation of microtubule polymerization|regulation of organelle organization|regulation of dendrite development|microtubule minus-end binding|axon development|regulation of Golgi organization|microtubule end
	TCONS_00033277	1113.97	1933.77	294.166	0.15212	-2.71672	2.5481e-05	0.000469777	Down	267.76	191.721	224.152	22.6806	27.0941	52.9552												MYO5A	GeneID:102285406,Genbank:XM_014482916.1	myosin VA
	TCONS_00033433	1034.54	246.394	1822.69	7.39746	2.88703	9.70651e-06	0.000200865	Up	27.013	17.7696	24.2577	136.722	148.036	220.758												MAX	GeneID:102288254,Genbank:XM_005909767.2	MYC associated factor X, transcript variant X2	GO:0000082,GO:0000122,GO:0000790,GO:0000983,GO:0001078,GO:0003677,GO:0003700,GO:0003712,GO:0003713,GO:0005634,GO:0005654,GO:0005737,GO:0006366,GO:0006461,GO:0009267,GO:0016605,GO:0030425,GO:0032403,GO:0032868,GO:0032993,GO:0042803,GO:0046982,GO:0048678,GO:0051402,GO:0060041,GO:0070317,GO:0070888,GO:0071339,GO:0071375,GO:0090575	G1/S transition of mitotic cell cycle|negative regulation of transcription from RNA polymerase II promoter|nuclear chromatin|transcription factor activity, RNA polymerase II core promoter sequence-specific DNA binding|transcriptional repressor activity, RNA polymerase II proximal promoter sequence-specific DNA binding|DNA binding|DNA binding transcription factor activity|transcription cofactor ac…	ko04010	MAPK signaling pathway
	TCONS_00033478	191.394	352.496	30.2914	0.085934	-3.54063	7.95382e-06	0.00017533	Down	30.8969	63.0107	32.8136	6.43734	3.751	0.911442												LOC102270652	GeneID:102270652,Genbank:XM_014482948.1	olfactory receptor 7A10-like			ko04740	Olfactory transduction
	TCONS_00033708	244.583	37.0785	452.087	12.1927	3.60795	2.82033e-07	9.32129e-06	Up	0.170773	0.14979	0.180754	2.67565	1.88783	1.60623												FOXP1	GeneID:102282705,Genbank:XM_014483025.1	forkhead box P1	GO:0000122,GO:0000978,GO:0000981,GO:0001701,GO:0002053,GO:0002329,GO:0002639,GO:0003682,GO:0003705,GO:0005634,GO:0005654,GO:0006351,GO:0007519,GO:0008045,GO:0009653,GO:0021517,GO:0030154,GO:0033152,GO:0042803,GO:0043621,GO:0045214,GO:0045892,GO:0045944,GO:0046872,GO:0046982,GO:0048745,GO:0050679,GO:0055007,GO:0060043,GO:0061140,GO:0061470,GO:0072358,GO:0072619,GO:1901250,GO:2000727	negative regulation of transcription from RNA polymerase II promoter|RNA polymerase II proximal promoter sequence-specific DNA binding|RNA polymerase II transcription factor activity, sequence-specific DNA binding|in utero embryonic development|positive regulation of mesenchymal cell proliferation|pre-B cell differentiation|positive regulation of immunoglobulin production|chromatin binding|transc…
	TCONS_00035071	989.55	16.1678	1962.93	121.41	6.92375	2.96953e-18	3.34567e-16	Up	0.784005	0.00417595	0.338367	52.5959	25.0369	60.4135
	TCONS_00035146	113.357	14.0272	212.686	15.1624	3.92243	3.34414e-07	1.02756e-05	Up	0.540936	0.19783	0.24898	3.54479	6.14632	4.9226												ARMC12	GeneID:102283464,Genbank:XM_005910995.2	armadillo repeat containing 12, transcript variant X2	GO:0005634	nucleus
	TCONS_00035148	321.058	58.0081	584.107	10.0694	3.33191	9.66201e-07	2.79922e-05	Up	3.61623	1.85395	0.0253745	23.7782	10.3268	22.1081												ARMC12	GeneID:102283464,Genbank:XM_005910995.2	armadillo repeat containing 12, transcript variant X2	GO:0005634	nucleus
	TCONS_00035721	610.525	27.9797	1193.07	42.6406	5.41416	3.25236e-13	2.74824e-11	Up	1.71261	3.38383	1.35184	97.1909	93.7791	83.6574
	TCONS_00035790	17695.4	292.464	35098.4	120.009	6.907	9.3707e-07	2.79467e-05	Up	13.6456	13.0768	29.0653	1352.11	3434.4	1632.72
	XR_001351329.1	163.912	7.71328	320.11	41.5012	5.37508	2.06806e-11	1.61309e-09	Up	0.01454	2.37643e-05	0.808912	8.51243	9.8312	15.1824												MYO1G	GeneID:102266076,Genbank:XM_005891871.2	myosin IG	GO:0001891,GO:0002456,GO:0003774,GO:0003779,GO:0005516,GO:0005524,GO:0005546,GO:0005547,GO:0005886,GO:0005902,GO:0006887,GO:0016020,GO:0016459,GO:0030027,GO:0030175,GO:0031256,GO:0031589,GO:0038096,GO:0043325,GO:0070062,GO:0071976,GO:0072678	phagocytic cup|T cell mediated immunity|motor activity|actin binding|calmodulin binding|ATP binding|phosphatidylinositol-4,5-bisphosphate binding|phosphatidylinositol-3,4,5-trisphosphate binding|plasma membrane|microvillus|exocytosis|membrane|myosin complex|lamellipodium|filopodium|leading edge membrane|cell-substrate adhesion|Fc-gamma receptor signaling pathway involved in phagocytosis|phosphati…
	XR_001351622.1	148.796	7.41345	290.179	39.1422	5.29065	5.01847e-11	3.39249e-09	Up	0.414152	0.312399	0.119049	10.0961	10.7481	12.4913												ST3GAL1	GeneID:102267241,Genbank:XM_005900743.2	ST3 beta-galactoside alpha-2,3-sialyltransferase 1			ko00533,ko00603,ko00512,ko00604	Glycosaminoglycan biosynthesis - keratan sulfate|Glycosphingolipid biosynthesis - globo series|Mucin type O-Glycan biosynthesis|Glycosphingolipid biosynthesis - ganglio series
	XR_001351686.1	14.1329	0	28.2659	Inf	Inf	8.89826e-06	0.000187976	Up	0	0	0	0.242765	0.534226	0.353826												LOC102284255	GeneID:102284255,Genbank:XM_005902617.2	T-cell immunoglobulin and mucin domain-containing protein 4	GO:0016021	integral component of membrane
	XR_001351934.1	82.1384	17.8447	146.432	8.2059	3.03666	5.68394e-05	0.000960586	Up	0.705603	0.503748	0.335344	4.23399	3.84475	4.61689												KLHL6	GeneID:102284476,Genbank:XM_005909540.2	kelch-like family member 6	GO:0000976,GO:0002467,GO:0003700,GO:0005634,GO:0005737,GO:0006357,GO:0045893,GO:0050853	transcription regulatory region sequence-specific DNA binding|germinal center formation|DNA binding transcription factor activity|nucleus|cytoplasm|regulation of transcription from RNA polymerase II promoter|positive regulation of transcription, DNA-templated|B cell receptor signaling pathway

## Sheet: M-vs-E-lncRNA
	Table S4 List of differentially expressed lncRNAs from four skeletal muscle developmental stages.
	lncRNA_id	baseMean	baseMean_control_E	baseMean_case_M	foldChange	log2FoldChange	pval	padj	up_down	expression_E6	expression_E7	expression_E8	expression_M2	expression_M3	expression_M4
	TCONS_00000001	347919	91310.1	604529	6.62062	2.72697	7.70489e-08	5.67058e-07	Up	1779.09	1765.74	1827.71	6285.92	2879.94	5210.07
	TCONS_00000002	266496	31276.7	501716	16.0412	4.00371	1.12509e-07	8.1054e-07	Up	335.535	313.539	435.882	3306.23	994.077	2886.37
	TCONS_00000057	77.5968	0.835076	154.359	184.844	7.53016	3.1715e-13	4.38438e-12	Up	0.264413	0	0	8.89831	4.8415	3.5966
	TCONS_00000058	120.846	1.04156	240.651	231.049	7.85206	2.02997e-14	3.19486e-13	Up	0	0.121279	0.113076	13.9411	7.28341	5.79197
	TCONS_00000883	3429.14	6793.45	64.8289	0.00954286	-6.71136	7.09807e-28	4.84088e-26	Down	1713.87	1693.77	1064.33	1.57231	12.4241	0.453778
	TCONS_00000884	4273.07	0.265072	8545.88	32239.8	14.9766	7.17699e-09	5.96916e-08	Up	0.00369363	0.0278	0.164903	1218.42	1139.48	63.8611
	TCONS_00001123	182.237	364.475	0	0	#NAME?	8.90835e-24	4.33964e-22	Down	17.8197	13.0935	13.7001	0	0	0
	TCONS_00001128	44.0567	88.1134	0	0	#NAME?	6.44062e-11	6.72322e-10	Down	8.04961	4.94083	3.81115	0	0	0
	TCONS_00001129	213.185	426.37	0	0	#NAME?	2.04877e-25	1.23288e-23	Down	7.88392	13.8763	10.8036	0	0	0
	TCONS_00001305	557.358	23.0606	1091.66	47.3385	5.56494	6.151e-19	1.74791e-17	Up	2.74532	1.64915	2.46796	42.241	41.7388	43.7582
	TCONS_00001655	1197.59	1.31055	2393.87	1826.61	10.835	5.23202e-41	1.78412e-38	Up	0.0556729	0.113738	0.0540547	47.1924	30.5143	62.785
	TCONS_00001798	1091.94	389.049	1794.83	4.61339	2.20583	2.1786e-05	9.87752e-05	Up	19.9345	20.8404	16.7705	33.274	29.2648	41.8524
	TCONS_00002479	160.18	264.551	55.808	0.210953	-2.245	0.000169189	0.000613761	Down	13.768	18.3336	12.4425	1.61228	1.27902	0.757458
	TCONS_00002571	48.4634	5.02396	91.9028	18.2929	4.19321	1.38651e-06	7.66705e-06	Up	0.244417	0.500303	0.47813	3.86458	2.12158	3.05757
	TCONS_00002575	4090.02	313.759	7866.27	25.0711	4.64795	1.36479e-16	3.03516e-15	Up	14.0301	19.1711	16.98	157.339	122.174	219.096
	TCONS_00002876	145.706	23.867	267.546	11.2099	3.4867	7.63627e-08	5.6608e-07	Up	0.821043	1.14578	2.33997	7.99198	5.54131	5.60296
	TCONS_00003196	109.986	191.057	28.9152	0.151343	-2.7241	2.46709e-05	0.000109732	Down	12.4614	22.7437	20.0784	1.24761	1.33313	0.598969
	TCONS_00003654	265873	13965.7	517780	37.0751	5.21238	9.23036e-20	2.95083e-18	Up	2282.16	3737.78	3447.27	48076.8	35270.8	55409.7
	TCONS_00003740	90.8672	163.293	18.4414	0.112935	-3.14644	6.91871e-06	3.52131e-05	Down	3.82362	3.85547	3.58848	0.252187	0.156129	0.0854582
	TCONS_00003934	36.7451	67.1175	6.37264	0.0949474	-3.39673	0.000192283	0.000686928	Down	5.04917	5.25301	3.44154	0.220179	0.204322	0.0606701
	TCONS_00004009	98.0272	180.145	15.9092	0.0883135	-3.50122	1.02676e-06	5.80319e-06	Down	8.64228	10.4518	8.50773	0.376114	0.148286	0.495054
	TCONS_00004924	2494.69	4363.2	626.184	0.143515	-2.80073	5.53899e-08	4.19733e-07	Down	10.9671	10.4314	9.19897	0.604972	0.676951	0.394782
	TCONS_00004939	26.2052	0	52.4104	Inf	Inf	5.42014e-05	0.000225398	Up	0.0143932	0.00969738	0.0231651	9.27464	7.12667	0.762253
	TCONS_00005027	271.184	516.516	25.8518	0.0500504	-4.32047	3.22133e-12	3.92312e-11	Down	5.36895	4.64671	3.81704	0.0822757	0.117233	0.0600823
	TCONS_00005214	3016.96	1249.71	4784.22	3.82827	1.93669	8.7087e-05	0.000342844	Up	135.877	148.433	158.993	236.22	130.128	319.892
	TCONS_00005406	141.527	255.913	27.1404	0.106053	-3.23714	2.93781e-07	1.89017e-06	Down	4.04537	4.80914	4.26694	0.167855	0.264869	0.0896219
	TCONS_00005535	169.447	324.738	14.1563	0.043593	-4.51976	5.14982e-11	5.4312e-10	Down	84.4903	56.1732	81.6599	2.37614	0.243993	1.53255
	TCONS_00005770	1300.03	2101.87	498.179	0.237017	-2.07694	3.99107e-05	0.000171549	Down	9.76005	8.43025	7.00497	1.02791	0.880555	0.390432
	TCONS_00006172	61.3535	116.059	6.64843	0.0572851	-4.1257	1.23466e-06	6.86442e-06	Down	3.65495	4.10381	1.4443	0.0310998	0.0497389	0.118985
	TCONS_00006441	23.6959	47.3918	0	0	#NAME?	4.67624e-07	2.86455e-06	Down	3.09536	4.88545	4.68457	0	0	0
	TCONS_00006467	575.294	27.6289	1122.96	40.6443	5.34498	2.9165e-18	7.27701e-17	Up	6.66925	8.23605	7.99854	138.423	82.9019	152.469
	TCONS_00006470	5784.13	8980.93	2587.33	0.288092	-1.7954	0.000267059	0.000922978	Down	803.881	807.541	601.176	96.1066	88.0479	61.7659
	TCONS_00006483	7703.75	13293.9	2113.63	0.158993	-2.65296	1.57682e-07	1.08261e-06	Down	1003.95	1054.25	949.799	66.9585	75.41	39.7105
	TCONS_00006551	48.4685	92.0415	4.89548	0.0531877	-4.23276	3.41769e-06	1.84015e-05	Down	20.2324	18.6905	15.0852	0.923134	0	0.368679
	TCONS_00006702	340.881	133.931	547.831	4.0904	2.03224	0.000181542	0.000653935	Up	21.4379	17.7045	28.0725	37.7745	26.8592	45.6306
	TCONS_00006889	160.562	276.233	44.8913	0.162513	-2.62138	2.18891e-05	9.87752e-05	Down	5.40185	4.96743	3.46689	0.395878	0.234607	0.261294
	TCONS_00007120	476.545	904.004	49.0867	0.0542992	-4.20293	1.08866e-12	1.39212e-11	Down	3.93382	4.52151	5.08876	0.108414	0.0927892	0.0860287
	TCONS_00007124	154.78	276.949	32.6111	0.117751	-3.08619	7.35713e-07	4.22829e-06	Down	4.14424	5.57682	4.87656	0.256109	0.264066	0.138691
	TCONS_00007204	1045.01	2084.08	5.94275	0.0028515	-8.45407	1.61009e-31	1.83014e-29	Down	377.799	425.031	369.496	1.01462	1.17831e-16	0.386463
	TCONS_00007205	19057.8	164.044	37951.5	231.349	7.85392	1.52334e-19	4.72237e-18	Up	31.162	51.7497	56.0432	3485.81	2837.2	6517.99
	TCONS_00007253	59.4339	14.9841	103.884	6.93292	2.79346	0.000218627	0.000763329	Up	1.91381	1.24153	2.34578	3.48593	4.27166	7.36497
	TCONS_00007274	58.0953	111.469	4.72205	0.0423622	-4.56108	1.0657e-07	7.73199e-07	Down	7.40341	8.47596	4.21464	0.0736956	0.13547	0.103791
	TCONS_00007340	89.8765	0.785851	178.967	227.737	7.83122	3.98955e-16	8.68363e-15	Up	0	0.0749097	0.143381	5.99309	4.3197	6.90149
	TCONS_00007447	91.4395	157.665	25.2141	0.159922	-2.64456	5.67476e-05	0.000235032	Down	21.6783	22.4696	17.1436	1.26546	2.06726	0.262192
	TCONS_00007479	104.539	206.617	2.46005	0.0119063	-6.39213	1.00518e-13	1.44831e-12	Down	4.87668	5.59895	4.40317	0.0660659	8.54969e-20	0.0103395
	TCONS_00007594	18.0197	0.812424	35.227	43.3603	5.4383	7.19937e-05	0.000288822	Up	0.0901046	0.083282	0	1.60073	0.397668	1.01531
	TCONS_00007871	250.577	415.076	86.0769	0.207376	-2.26968	8.77101e-05	0.000343783	Down	92.6964	132.775	94.2462	13.3748	5.41371	7.81873
	TCONS_00008089	297.232	69.6058	524.857	7.54043	2.91465	4.78031e-07	2.91087e-06	Up	20.9707	13.337	22.1387	59.2469	55.6776	52.3703
	TCONS_00008199	5596.53	8936.93	2256.13	0.25245	-1.98593	6.06004e-05	0.000247977	Down	102.814	101.805	79.9891	10.6779	10.2772	6.67868
	TCONS_00008200	12959.3	20178.7	5739.96	0.284456	-1.81372	0.000206988	0.000735238	Down	1009.32	990.754	787.467	122.964	115.147	66.578
	TCONS_00008217	18.397	36.7941	0	0	#NAME?	7.95875e-06	3.95233e-05	Down	5.70018	5.80514	2.13708	0	0	0
	TCONS_00008322	475.447	164.49	786.403	4.78085	2.25727	2.70021e-05	0.000118554	Up	2.57779	1.87064	1.42649	3.70939	3.08287	4.3159
	TCONS_00008444	11961.8	412.125	23511.5	57.0494	5.83414	8.7746e-23	3.90279e-21	Up	18.7847	28.4551	24.6979	422.895	502.654	667.022
	TCONS_00008445	5668.46	193.006	11143.9	57.7387	5.85147	1.08181e-22	4.61122e-21	Up	23.456	20.2644	10.6444	387.036	407.818	418.121
	TCONS_00008697	5240.95	8890.96	1590.94	0.178939	-2.48246	6.91713e-07	3.99787e-06	Down	1107.97	1235.23	1023.33	75.8714	102.07	48.7824
	TCONS_00008775	8920.53	13958.5	3882.52	0.278147	-1.84608	0.000135389	0.000500012	Down	1068.41	1089.22	839.335	117.972	137.615	59.5142
	TCONS_00009012	1993.95	1.27853	3986.61	3118.11	11.6065	1.67034e-45	8.54381e-43	Up	0.000758032	0.125582	1.88346e-24	39.3724	39.9701	66.2427
	TCONS_00009013	43.1263	0	86.2527	Inf	Inf	4.74378e-05	0.000200533	Up	0	1.12955e-30	1.69668e-42	1.28625	0.995736	4.75468
	TCONS_00009014	2864.62	1.80868	5727.43	3166.64	11.6287	2.03538e-47	2.0822e-44	Up	0.000228302	0.037586	0.0148824	18.089	19.5093	24.7221
	TCONS_00009017	149.581	0.511414	298.65	583.969	9.18975	8.74852e-22	3.19633e-20	Up	0	0.205063	0	12.6197	15.0809	16.8001
	TCONS_00009025	28.7609	0	57.5219	Inf	Inf	8.24214e-09	6.74537e-08	Up	0	0	0	2.05808	0.528215	1.15774
	TCONS_00009324	330.047	529.728	130.366	0.246101	-2.02268	0.000171654	0.000620502	Down	5.58805	6.34144	5.50293	0.560851	0.659688	0.409113
	TCONS_00009337	1269.87	2329.95	209.783	0.0900374	-3.47333	2.15007e-10	2.05563e-09	Down	416.075	747.664	630.049	11.7446	18.2172	32.9299
	TCONS_00009418	2778.41	411.731	5145.09	12.4962	3.64342	2.65931e-06	1.44706e-05	Up	10.2304	15.9194	15.1328	97.9936	66.3358	36.361
	TCONS_00010077	81.292	142.851	19.7328	0.138136	-2.85584	3.15124e-05	0.000137179	Down	3.23004	3.56821	3.24147	0.137468	0.284584	0.0761963
	TCONS_00010173	637.787	176.773	1098.8	6.21587	2.63596	5.78605e-07	3.38236e-06	Up	56.1349	49.2298	38.8425	162.655	60.5894	142.077
	TCONS_00010236	482.318	180.069	784.566	4.35704	2.12335	6.01745e-05	0.000247813	Up	48.7015	21.0353	49.5898	58.5425	52.5559	98.2579
	TCONS_00010478	203.822	407.645	0	0	#NAME?	6.00098e-25	3.41056e-23	Down	5.04944	7.2507	9.4187	0	0	0
	TCONS_00010528	518.692	1002.46	34.9266	0.034841	-4.84307	9.89802e-16	1.87512e-14	Down	3.36184	4.00251	3.17227	0.0688002	0.0593904	0.0125589
	TCONS_00011514	1928.84	3689.61	168.062	0.0455502	-4.4564	4.73514e-16	9.88581e-15	Down	220.757	228.28	260.924	2.60907	8.43679	0.301614
	TCONS_00011517	34.5049	69.0098	0	0	#NAME?	0.000210582	0.000740293	Down	0.982963	17.9624	21.8962	0.00100627	0.00141829	6.44388e-06
	TCONS_00011525	1440.94	2.11905	2879.76	1358.98	10.4083	6.21862e-06	3.18083e-05	Up	0.134731	0.154846	0.165547	111.822	109.688	1.80725
	TCONS_00011531	38.2664	74.8003	1.73256	0.0231624	-5.43207	1.94852e-07	1.29438e-06	Down	3.77386	6.97212	8.28563	0.0344658	0.100049	0.00187504
	TCONS_00011544	10223.3	0.785851	20445.8	26017.4	14.6672	9.51295e-09	7.6628e-08	Up	0.0756791	0.151431	0.461504	3262.62	3260.16	144.519
	TCONS_00011545	13179.7	0.785851	26358.6	33541.4	15.0337	4.46308e-09	3.86927e-08	Up	0.0415077	0.149702	0.39501	3465.83	4552.66	460.672
	TCONS_00011718	563.125	135.938	990.312	7.28501	2.86493	1.66075e-07	1.11773e-06	Up	3.24347	2.76068	2.5359	9.82353	6.88243	7.87822
	TCONS_00012561	18001.5	29106.4	6896.66	0.236946	-2.07737	2.78664e-05	0.000121826	Down	102.879	105.914	86.8917	11.1074	9.76114	6.17232
	TCONS_00012621	132.578	259.153	6.00361	0.0231663	-5.43183	5.40948e-13	7.18687e-12	Down	4.66629	4.05029	4.32125	0.049197	0.0272007	0.0406014
	TCONS_00012716	33.9554	63.4265	4.48424	0.0706997	-3.82215	0.000100633	0.00038557	Down	1.63623	2.07631	3.90806	0.0534909	0.0613883	0.112841
	TCONS_00012723	2035.35	809.721	3260.97	4.02728	2.00981	7.12556e-05	0.00028812	Up	216.156	134.754	185.381	270.158	234.206	355.083
	TCONS_00013020	2362.22	4716.02	8.42744	0.00178698	-9.12826	8.38585e-37	1.42979e-34	Down	559.816	808.286	917.217	1.44373	0.0277634	0.26018
	TCONS_00013021	82.3473	160.305	4.38996	0.0273851	-5.19047	3.87697e-09	3.44882e-08	Down	45.2206	24.835	23.605	0.49214	0.152548	0.419738
	TCONS_00013109	406.677	153.822	659.531	4.28763	2.10018	9.30509e-05	0.000363325	Up	22.9386	44.358	19.865	62.2257	31.3249	54.5065
	TCONS_00013313	23.4314	0	46.8627	Inf	Inf	1.25787e-07	8.93611e-07	Up	0	0	0	2.09947	2.94544	1.52859
	TCONS_00013410	395.903	91.8721	699.935	7.61858	2.92952	1.85686e-07	1.24155e-06	Up	9.85149	15.7218	23.4032	65.9498	38.6942	43.7397
	TCONS_00013630	8784.31	0	17568.6	Inf	Inf	1.54887e-07	1.0706e-06	Up	0.036395	0.0105335	0.0188432	1398.06	3290.34	467.872
	TCONS_00013765	1194.9	437.888	1951.91	4.45756	2.15625	2.16403e-05	9.87752e-05	Up	68.2141	70.2482	81.9852	128.151	80.3397	187.639
	TCONS_00013766	12485.8	3348.91	21622.7	6.45665	2.69079	1.33109e-07	9.39105e-07	Up	408.078	385.974	388.897	839.221	738.763	1463.33
	TCONS_00013771	4256.65	1210.05	7303.26	6.03548	2.59347	4.351e-07	2.68137e-06	Up	161.973	207.556	160.623	324.085	327.53	608.497
	TCONS_00014143	383.255	15.5595	750.95	48.263	5.59284	1.34759e-05	6.47225e-05	Up	0.149855	0.0689622	0.175815	2.35682	3.58182	1.3243
	TCONS_00014184	29.6355	57.0452	2.22576	0.0390175	-4.67973	2.19179e-05	9.87752e-05	Down	2.13332	3.83002	1.53142	0.090585	0.0151851	8.2857e-16
	TCONS_00014185	29.4158	57.468	1.36353	0.0237267	-5.39734	5.85021e-06	3.00742e-05	Down	8.48256	6.2741	9.37327	0	0	0.226568
	TCONS_00014307	572.83	145.416	1000.24	6.87852	2.7821	3.80246e-07	2.3719e-06	Up	6.90296	10.4117	9.76567	26.6006	21.288	25.12
	TCONS_00014595	1893.96	5.92307	3782	638.52	9.31859	2.33183e-38	5.96367e-36	Up	0.532172	0.150701	0.562817	135.59	97.1703	86.3009
	TCONS_00014597	4013.45	32.9605	7993.95	242.531	7.92203	3.24968e-33	4.15553e-31	Up	1.93026	4.28369	3.36989	384.771	293.056	222.849
	TCONS_00015002	2918.91	5411.99	425.823	0.0786815	-3.66783	2.58461e-11	2.78322e-10	Down	131.475	116.221	99.9424	8.36726	1.48508	1.46754
	TCONS_00015278	146.33	16.8653	275.794	16.3527	4.03146	2.93553e-09	2.65757e-08	Up	0.289448	2.87443	0.815707	7.40215	9.71943	6.81761
	TCONS_00015359	2510.01	12.3547	5007.66	405.324	8.66293	5.16501e-36	7.54829e-34	Up	0.106267	0.321484	0.270942	40.8487	38.0091	27.5304
	TCONS_00015625	417.782	156.572	678.991	4.33659	2.11656	7.41614e-05	0.000295203	Up	16.4144	15.5841	11.2435	32.8437	16.2206	26.1544
	TCONS_00015649	2651.47	4334.99	967.954	0.223289	-2.16302	1.49588e-05	7.15088e-05	Down	209.472	212.287	187.116	21.0686	20.6536	10.3077
	TCONS_00015813	41.1355	78.2588	4.01214	0.0512675	-4.28581	7.3245e-06	3.70939e-05	Down	11.324	8.9609	11.8393	0.124166	0.126375	0.389418
	TCONS_00016034	110.958	219.633	2.2831	0.0103951	-6.58796	1.15794e-14	1.8509e-13	Down	10.0196	10.795	7.12216	0	0.0338437	0.0742301
	TCONS_00016482	380.914	107.052	654.776	6.11642	2.61269	3.87379e-06	2.07481e-05	Up	6.55007	9.59529	7.5508	17.1629	20.0579	18.2328
	TCONS_00016561	28620.2	976.05	56264.4	57.645	5.84912	6.17207e-23	2.87001e-21	Up	57.612	56.6847	62.5945	1259.32	1305.95	1410.16
	TCONS_00016564	21311.8	863.348	41760.2	48.3701	5.59604	9.64755e-22	3.40326e-20	Up	76.0229	97.4651	72.0063	1321.07	1247.2	2099.4
	TCONS_00016705	275.026	84.1527	465.898	5.53634	2.46893	1.66009e-05	7.84198e-05	Up	18.0483	18.9536	14.8101	40.2167	35.4798	35.9632
	TCONS_00016714	1229.45	2264.64	194.261	0.0857801	-3.54321	7.15652e-11	7.30993e-10	Down	8.04038	9.55287	8.69341	0.344252	0.32161	0.20193
	TCONS_00016971	289.874	94.6143	485.133	5.12749	2.35825	2.68162e-05	0.000118246	Up	4.6786	5.48433	5.54532	12.2319	8.27491	11.4657
	TCONS_00017182	86.5891	173.178	0	0	#NAME?	1.88242e-11	2.07066e-10	Down	3.89561	2.01411	1.74727	0	0	0
	TCONS_00017350	395.846	789.392	2.29893	0.00291228	-8.42363	2.58411e-27	1.65222e-25	Down	176.805	134.477	103.427	0	0.428017	0
	TCONS_00017381	145.484	289.589	1.37936	0.00476317	-7.71386	6.31071e-09	5.29169e-08	Down	17.7582	52.1767	64.3657	0	0.177644	0
	TCONS_00017767	100.454	6.6268	194.282	29.3176	4.87369	2.61712e-05	0.000115901	Up	2.77505e-21	6.67038e-19	0.354241	0.643116	1.21993	2.3913
	TCONS_00017768	74.4234	0	148.847	Inf	Inf	5.46586e-15	9.01867e-14	Up	0.000402523	0.00151412	0.00175467	0.466477	0.633588	0.385795
	TCONS_00018118	62.0368	0.808503	123.265	152.461	7.2523	8.73938e-10	8.0544e-09	Up	0.0253451	0	0.0964473	4.19565	1.58256	1.77593
	TCONS_00018284	2772.21	4476.12	1068.29	0.238664	-2.06695	4.0257e-05	0.000172314	Down	812.508	987.564	801.104	94.1029	79.9973	66.758
	TCONS_00018655	28.198	53.3281	3.06794	0.0575294	-4.11956	0.000184064	0.000660692	Down	8.34903	11.0201	11.5672	0	0	0.772046
	TCONS_00018759	98.3563	19.9329	176.78	8.86873	3.14873	5.13896e-06	2.69598e-05	Up	5.85632e-14	5.64043	2.69822	7.74564	8.03619	12.1868
	TCONS_00018875	1547.15	126.833	2967.47	23.3968	4.54824	1.84618e-15	3.34409e-14	Up	2.60581	2.03416	1.51341	22.9158	18.401	14.9123
	TCONS_00018883	89.0373	0	178.075	Inf	Inf	4.83881e-09	4.15975e-08	Up	0	0	0	7.03462	1.35594	8.23724
	TCONS_00019495	206.299	367.67	44.9282	0.122197	-3.03272	5.78136e-07	3.38236e-06	Down	14.9506	15.1972	11.4703	0.955905	0.533609	0.530992
	TCONS_00019854	529.402	168.606	890.199	5.27975	2.40047	7.41177e-06	3.7351e-05	Up	2.9732	2.51349	1.90913	6.1256	3.88614	5.50942
	TCONS_00020302	10739.9	2627.66	18852.2	7.17451	2.84288	0.000218163	0.000763329	Up	669.009	547.94	451.007	1255.69	934.984	2632.67
	TCONS_00020303	210.722	76.7923	344.651	4.4881	2.1661	0.000209	0.000739816	Up	9.41447	1.22259	14.5613	17.2172	15.388	12.5709
	TCONS_00020309	32897.1	7497.65	58296.5	7.7753	2.9589	1.748e-05	8.20275e-05	Up	1239.42	1515.26	1087.94	3046.15	2602.06	6244.2
	TCONS_00020311	4780.66	353.08	9208.23	26.0797	4.70486	8.03195e-09	6.62636e-08	Up	109.436	111.775	70.7491	605.674	866.329	1499.14
	TCONS_00020316	392.686	784.913	0.459787	0.000585781	-10.7374	0.000111267	0.000421577	Down	260.271	6.08013	121.591	0.0068823	0.0582681	4.80881e-07
	TCONS_00020318	51.9532	0	103.906	Inf	Inf	3.59298e-09	3.22422e-08	Up	8.0904e-17	0.0127055	0.000294	5.14041	2.77815	10.2988
	TCONS_00020463	50777.5	20515.3	81039.8	3.95022	1.98193	6.50173e-05	0.000263939	Up	4906.84	4644.56	3634.75	5357.07	5281.3	9965.77
	TCONS_00020555	1694.74	2844.12	545.356	0.191748	-2.38271	2.39143e-06	1.31529e-05	Down	393.182	441.308	407.18	38.245	38.8125	13.2855
	TCONS_00020795	100781	5896.34	195666	33.1843	5.05243	1.77768e-11	1.99843e-10	Up	865.655	812.575	934.753	8447.56	13536.4	11121.3
	TCONS_00020972	1223.69	452.436	1994.94	4.40934	2.14056	4.49687e-05	0.000191324	Up	144.23	140.122	108.014	243.486	226.863	200.797
	TCONS_00021932	144.43	0	288.861	Inf	Inf	7.13226e-08	5.36492e-07	Up	0	0	0	9.22605	3.43764	19.5207
	TCONS_00021933	59.8254	0	119.651	Inf	Inf	6.04754e-14	9.23378e-13	Up	0	0	0	4.44957	2.12741	6.65562
	TCONS_00021934	25.5306	0	51.0613	Inf	Inf	8.32123e-05	0.000329946	Up	0	0	0	2.99937	0.128542	2.47968
	TCONS_00021985	31.6891	4.54696	58.8312	12.9386	3.69361	0.000158207	0.000575964	Up	0.684428	0.675634	0.206525	2.61205	2.45559	2.64288
	TCONS_00021989	54.5537	98.9685	10.1389	0.102446	-3.28707	5.05279e-05	0.000211844	Down	1.75649	2.87795	2.86909	0.204326	0.0691097	0.0375895
	TCONS_00022127	42.9647	84.1061	1.82331	0.0216787	-5.52758	7.92869e-06	3.95233e-05	Down	3.93184	2.58537	1.16979	0	0.0186451	0.0493581
	TCONS_00022404	105.999	211.997	0	0	#NAME?	5.1249e-09	4.36898e-08	Down	16.7844	63.8689	71.7192	0	0	0
	TCONS_00022439	273.896	532.735	15.0576	0.0282646	-5.14486	4.16793e-15	6.98982e-14	Down	16.5653	18.6082	9.70514	0.101353	0.182391	0.199299
	TCONS_00022490	294.397	0	588.794	Inf	Inf	7.58761e-11	7.60993e-10	Up	0	0	0	87.0193	59.8944	18.0029
	TCONS_00022930	15570	24563.6	6576.32	0.267727	-1.90117	8.71354e-05	0.000342844	Down	2939.07	2822.42	2412.13	309.429	362.133	156.993
	TCONS_00022965	106.475	24.4415	188.508	7.7126	2.94722	8.47808e-06	4.18989e-05	Up	0.39989	0.230597	0.239149	1.08457	0.39905	1.26686
	TCONS_00023321	2060.76	3403.9	717.625	0.210824	-2.24589	9.0456e-06	4.4065e-05	Down	20.7396	19.4969	15.2252	1.83413	1.67624	0.988627
	TCONS_00023742	420.689	57.2567	784.122	13.6948	3.77556	1.33161e-10	1.29737e-09	Up	1.74348	2.47434	1.93196	10.7355	11.7274	9.89993
	TCONS_00023865	1423.09	2588.95	257.232	0.0993573	-3.33123	8.6549e-10	8.04905e-09	Down	54.7125	66.3307	66.5846	3.26502	1.85664	2.30673
	TCONS_00023869	324.118	0.511414	647.724	1266.54	10.3067	1.61998e-07	1.09751e-06	Up	0	0.26879	0	14.4997	58.0218	38.5387
	TCONS_00023870	489.2	0	978.4	Inf	Inf	1.78473e-18	4.68149e-17	Up	0	0	0	55.3425	116.165	107.859
	TCONS_00023888	514.031	876.507	151.554	0.172906	-2.53194	4.06695e-06	2.1557e-05	Down	11.1781	11.6174	10.7718	1.05271	0.533881	0.73738
	TCONS_00024080	27537.7	43603.9	11471.6	0.263087	-1.92639	7.27064e-05	0.000290542	Down	9868.16	10360.8	8319.29	1054.71	1213.46	578.728
	TCONS_00024089	145.154	279.637	10.6718	0.0381633	-4.71167	1.36753e-11	1.57189e-10	Down	2.67505	2.89267	2.95763	0.0604399	0.0499922	0.0112713
	TCONS_00024277	134.817	264.665	4.96865	0.0187733	-5.73517	6.39578e-14	9.62188e-13	Down	22.7246	21.8581	21.3744	0.18927	0.137095	0.127516
	TCONS_00024283	130.75	6.8725	254.628	37.0503	5.21141	5.23814e-13	7.05081e-12	Up	0.107776	0.17671	0.100198	2.42409	1.04601	2.24252
	TCONS_00024284	23.8269	0	47.6539	Inf	Inf	4.00935e-06	2.13623e-05	Up	8.00185e-09	2.83216e-26	2.73559e-17	0.552289	1.34707	0.736917
	TCONS_00024436	56.0023	98.8788	13.1259	0.132748	-2.91324	9.97842e-05	0.000383756	Down	2.09803	5.34972	2.83308	0.0745734	0.326278	0.0789368
	TCONS_00024892	24.9043	49.8086	0	0	#NAME?	2.59774e-07	1.69267e-06	Down	12.3574	12.7642	9.30965	0	0	0
	TCONS_00025089	29.8643	0.767121	58.9614	76.8607	6.26417	2.9808e-07	1.90585e-06	Up	6.84385e-18	0.341262	8.09896e-22	4.43858	3.99569	2.74833
	TCONS_00025093	20857.9	0.255707	41715.5	163138	17.3157	6.51924e-18	1.55097e-16	Up	9.54645e-22	0.321	6.32198e-21	3706.99	6607.25	2948.19
	TCONS_00025323	245.294	404.996	85.5914	0.211339	-2.24237	0.000106134	0.000403623	Down	5.89863	5.55552	3.81985	0.683013	0.288257	0.318697
	TCONS_00025635	11425.3	18053	4797.51	0.265745	-1.91189	0.000116683	0.000438849	Down	91.1679	95.9961	74.9014	11.2061	8.93381	6.93525
	TCONS_00025677	75.0873	137.844	12.3305	0.0894526	-3.48273	2.49205e-06	1.3633e-05	Down	21.2027	14.6548	19.4408	0.511972	0.836995	0.525958
	TCONS_00026003	26.7268	49.882	3.5717	0.0716031	-3.80383	0.000210299	0.000740293	Down	2.76997	2.58177	2.14794	0.0264824	0.169201	0
	TCONS_00026338	7986.57	12725.6	3247.51	0.255195	-1.97033	6.23781e-05	0.000254234	Down	56.4904	51.9734	43.8666	5.92705	5.81	3.17304
	TCONS_00026722	65.9938	131.528	0.459787	0.00349574	-8.16019	4.0248e-13	5.48982e-12	Down	5.15072	5.31291	5.3541	0	0.0230655	0
	TCONS_00026759	62.6456	121.808	3.4827	0.0285916	-5.12826	1.07935e-08	8.62635e-08	Down	3.52451	2.54008	2.62617	0.0671739	0	0.0421302
	TCONS_00026948	90.6854	174.267	7.10366	0.040763	-4.61659	1.52736e-09	1.39508e-08	Down	11.1089	12.2983	9.63619	0.332	0.20115	0
	TCONS_00026991	246.479	485.934	7.0245	0.0144557	-6.11222	2.96355e-06	1.60408e-05	Down	9.81374	25.6468	39.5439	0.0367935	0.312848	0.0293855
	TCONS_00026992	228.254	444.598	11.9094	0.0267869	-5.22233	4.40788e-12	5.30501e-11	Down	13.1623	29.3578	27.9987	0.361138	0.102248	0.309126
	TCONS_00027062	157.19	310.092	4.28689	0.0138245	-6.17662	6.60361e-16	1.32461e-14	Down	4.56447	6.21041	3.66198	0.0336884	0.030166	0.0120054
	TCONS_00027528	756.981	1510.04	3.9249	0.00259921	-8.58771	8.39671e-24	4.29492e-22	Down	290.717	159.975	194.706	0.105132	0.482003	0
	TCONS_00027657	26.6835	2.88225	50.4847	17.5157	4.13058	0.000155277	0.00056895	Up	0.121682	0.407994	0.389134	1.73518	2.61752	1.79796
	TCONS_00027958	2370.67	639.978	4101.35	6.40859	2.68001	3.15597e-07	2.00532e-06	Up	29.4276	22.8289	25.4279	80.1516	61.6807	53.7527
	TCONS_00028141	31.8405	59.0497	4.63129	0.0784303	-3.67244	0.000134663	0.00049913	Down	9.34294	14.5363	12.7731	0.338373	0.653225	0
	TCONS_00028356	133.23	220.917	45.5432	0.206155	-2.2782	0.000238025	0.00082823	Down	13.7668	22.2408	12.2759	1.5517	1.20209	1.09233
	TCONS_00028410	190.989	11.8579	370.121	31.213	4.96408	1.19324e-13	1.6954e-12	Up	2.51412	1.06562	1.55678	22.9321	16.3471	24.1064
	TCONS_00028473	48.3585	0.278359	96.4387	346.455	8.43652	4.07423e-07	2.52602e-06	Up	0.0307835	0	0	2.2759	0.71605	3.81972
	TCONS_00028815	65.6018	118.112	13.0914	0.110839	-3.17346	3.44717e-05	0.000149426	Down	2.37771	3.6363	2.69293	0.190406	0.0882662	0.107889
	TCONS_00028930	75.4657	150.931	0	0	#NAME?	2.58344e-15	4.41834e-14	Down	5.50921	6.68755	4.0557	0	0	0
	TCONS_00030028	2930.69	253.695	5607.68	22.104	4.46624	1.86328e-15	3.34409e-14	Up	8.11631	7.42191	7.00429	67.0847	58.1044	70.6252
	TCONS_00030141	27.4135	51.5996	3.2273	0.0625451	-3.99896	0.000155724	0.00056895	Down	5.70392	9.11181	4.81247	0.114599	0.229973	0.12205
	TCONS_00030308	59.9226	4.7909	115.054	24.0152	4.58587	3.29762e-08	2.55566e-07	Up	0.0994519	0.11885	0.166634	1.47907	0.673735	1.61393
	TCONS_00030393	92.0183	15.0364	169	11.2394	3.4905	9.53096e-07	5.41676e-06	Up	4.11952	1.22957	7.12299	20.2481	19.6476	14.8123
	TCONS_00030725	179.666	349.601	9.73116	0.027835	-5.16695	6.68667e-14	9.91371e-13	Down	3.90404	5.8991	3.78839	0.0574117	0.0708366	0.0100344
	TCONS_00031500	7955.01	12701.2	3208.87	0.252644	-1.98482	4.50725e-05	0.000191324	Down	1927.83	2079.43	1706.17	210.244	241.254	93.4959
	TCONS_00031740	13.4987	0.265072	26.7324	100.849	6.65606	0.000192716	0.000686928	Up	0	0	0.0213519	0.718264	0.343223	0.165998
	TCONS_00032091	84718.8	500.595	168937	337.472	8.39863	4.61636e-37	9.44507e-35	Up	20.2922	3.35487	265.728	14765.6	11430.5	13585.5
	TCONS_00032093	63503.3	5991.95	121015	20.1962	4.33601	3.98822e-08	3.06763e-07	Up	943.534	856.844	1321.24	5653.36	10084.6	8352.35
	TCONS_00032096	234.603	0	469.206	Inf	Inf	6.95412e-29	5.47236e-27	Up	1.12956e-10	3.34339e-11	1.05824e-09	55.214	32.7149	53.3113
	TCONS_00032098	171.035	1.32536	340.744	257.095	8.00616	1.58623e-21	5.40904e-20	Up	6.08457e-22	1.71166e-23	0.767545	26.1907	15.9774	34.7986
	TCONS_00032270	239.469	49.4923	429.446	8.67702	3.1172	2.26093e-07	1.49221e-06	Up	1.21488	0.869151	1.17181	3.82896	4.2057	2.89414
	TCONS_00032363	69.6613	139.323	0	0	#NAME?	5.20054e-12	6.11511e-11	Down	10.9011	4.45866	10.5581	0	0	0
	TCONS_00032627	124.524	243.751	5.29722	0.0217321	-5.52403	5.68709e-13	7.45883e-12	Down	5.13898	5.31745	3.62428	0.0364732	0.035763	0.0511948
	TCONS_00032670	1202.98	1944.27	461.691	0.237462	-2.07423	9.8539e-05	0.000380398	Down	399.168	502.702	405.982	22.0576	21.3608	81.6036
	TCONS_00032760	1944.43	752.127	3136.72	4.17047	2.06021	6.03181e-05	0.000247813	Up	90.5175	86.224	93.8211	148.766	134.805	159.599
	TCONS_00032890	87.6882	0.821789	174.555	212.408	7.73069	9.69623e-16	1.87156e-14	Up	0.0461125	0	0.0216938	1.81802	1.5493	1.40366
	TCONS_00032899	255.664	1.89536	509.433	268.779	8.07027	2.65413e-24	1.42904e-22	Up	0.0786393	0	0.109542	8.61952	7.23741	5.79465
	TCONS_00032914	2312.49	135.137	4489.84	33.2243	5.05417	1.93918e-18	4.95945e-17	Up	7.23605	3.84668	5.38184	69.974	58.6881	90.1872
	TCONS_00032917	1887.41	91.0607	3683.76	40.4539	5.33821	1.82187e-11	2.02584e-10	Up	1.72937	6.19516	5.01078	76.7673	33.2031	100.823
	TCONS_00033062	294.417	492.078	96.755	0.196625	-2.34648	1.85556e-05	8.5893e-05	Down	33.9447	45.9797	33.2754	1.69956	3.86547	2.70081
	TCONS_00033064	945.109	1564.58	325.641	0.208134	-2.26442	1.65842e-05	7.84198e-05	Down	108.793	115.469	133.594	8.6594	8.28232	12.4332
	TCONS_00033325	113.871	227.742	0	0	#NAME?	3.91138e-19	1.14324e-17	Down	9.58595	10.3749	10.7784	0	0	0
	TCONS_00033433	1135.31	74.1216	2196.51	29.6338	4.88917	5.24728e-17	1.19288e-15	Up	16.9104	12.0688	14.3194	136.722	148.036	220.758
	TCONS_00033478	346.282	654.886	37.679	0.0575352	-4.11941	7.07013e-12	8.21903e-11	Down	153.361	185.98	158.854	6.43734	3.751	0.911442
	TCONS_00033570	40.8842	0	81.7685	Inf	Inf	7.02607e-11	7.26027e-10	Up	0	0	0	4.3937	1.439	5.42944
	TCONS_00033611	65.9295	131.153	0.706391	0.00538602	-7.53656	2.31534e-12	2.85372e-11	Down	13.3643	14.8327	12.0907	0.106242	0	0
	TCONS_00033634	27.8075	2.20422	53.4109	24.2312	4.5988	2.17651e-05	9.87752e-05	Up	0.640739	0.0841995	6.97546e-08	1.82862	2.14593	2.74278
	TCONS_00033668	41.5656	83.1312	0	0	#NAME?	1.62299e-10	1.56634e-09	Down	8.70032	8.20843	11.0929	0	0	0
	TCONS_00033669	60.7174	120.975	0.459787	0.00380068	-8.03953	2.00864e-12	2.51117e-11	Down	9.35321	6.73712	7.40222	0	0.0297377	0
	TCONS_00033670	30.3255	60.651	0	0	#NAME?	1.92662e-08	1.52785e-07	Down	16.5597	18.9302	10.5114	0	0	0
	TCONS_00033673	33.6483	67.2966	0	0	#NAME?	4.32947e-09	3.78551e-08	Down	11.7868	13.063	11.1802	0	0	0
	TCONS_00033676	50.9005	101.801	0	0	#NAME?	4.8973e-12	5.82551e-11	Down	15.2666	21.5469	29.2155	0	0	0
	TCONS_00033708	316.081	79.1212	553.04	6.98979	2.80525	1.11263e-06	6.25396e-06	Up	0.385664	1.09568	0.790873	2.67565	1.88783	1.60623
	TCONS_00033982	27.2906	0.556717	54.0244	97.041	6.60052	2.6963e-07	1.74577e-06	Up	0.206692	0	0	3.34146	1.87022	2.31948
	TCONS_00034044	231.169	455.762	6.57703	0.0144308	-6.1147	3.5556e-18	8.66041e-17	Down	4.89084	3.78515	3.58009	0.0103323	0.0484833	0
	TCONS_00034047	167.685	327.493	7.87618	0.0240499	-5.37783	7.07105e-14	1.03338e-12	Down	3.22217	2.73656	2.37963	0.0370948	0.018945	0.0233385
	TCONS_00034048	71.6104	141.028	2.19234	0.0155454	-6.00737	2.16091e-11	2.35171e-10	Down	3.56588	2.89809	3.4319	0.0128836	0.039073	0
	TCONS_00034188	43.5695	87.1389	0	0	#NAME?	7.21704e-11	7.30993e-10	Down	2.61841	3.9162	1.66787	4.47757e-51	1.39271e-50	0
	TCONS_00034250	122.62	244.533	0.706391	0.00288873	-8.43535	7.01628e-18	1.63128e-16	Down	13.0814	13.226	11.8052	0.0379442	0	0
	TCONS_00034290	278.743	550.653	6.83347	0.0124098	-6.33238	7.36546e-19	2.03645e-17	Down	11.9963	10.3356	11.3034	0	0.0277572	0.137697
	TCONS_00034444	10263.1	1788.58	18737.7	10.4763	3.38906	3.50996e-07	2.20288e-06	Up	294.095	252.993	248.279	898.428	1320.22	955.429
	TCONS_00034727	136.697	235.692	37.7015	0.159961	-2.64421	1.76096e-05	8.20348e-05	Down	6.29142	5.41035	5.96412	0.281975	0.507528	0.257379
	TCONS_00034921	408.331	792.86	23.803	0.0300217	-5.05785	4.56828e-16	9.73615e-15	Down	6.72236	6.72052	6.10553	0.080396	0.0958584	0.0445644
	TCONS_00035071	1196.84	44.0525	2349.63	53.3369	5.73706	6.36952e-21	2.10194e-19	Up	2.30797	1.97759	2.07172	52.5959	25.0369	60.4135
	TCONS_00035146	130.36	0.543431	260.177	478.768	8.90318	2.5914e-15	4.41834e-14	Up	0.0360617	0	0.0463414	3.54479	6.14632	4.9226
	TCONS_00035147	191.155	1.31055	381	290.717	8.18347	1.60613e-22	6.57227e-21	Up	0.0245576	0.0789826	0.0179237	4.79612	4.65212	7.40406
	TCONS_00035148	351.442	1.07357	701.81	653.713	9.35251	1.17632e-29	1.09398e-27	Up	0.0500041	0	0.172306	23.7782	10.3268	22.1081
	TCONS_00035149	79.0673	0.835076	157.299	188.366	7.55739	9.32237e-15	1.51377e-13	Up	0.144375	0	0	4.20203	3.53804	2.93511
	TCONS_00035369	2472.68	4919.33	26.0348	0.00529234	-7.56188	1.6757e-30	1.71424e-28	Down	71.8267	86.5108	71.5458	0.28139	0.121408	0.0821028
	TCONS_00035412	399.307	780.931	17.6833	0.0226439	-5.46473	2.48983e-08	1.94435e-07	Down	20.5787	51.5643	61.6978	0.0750491	0.719342	0.265333
	TCONS_00035437	34.1241	2.88073	65.3675	22.6913	4.50407	8.66048e-06	4.25946e-05	Up	0.337119	0.997539	0	5.07936	4.1882	2.81508
	TCONS_00035555	24.7715	49.5431	0	0	#NAME?	5.35867e-07	3.16874e-06	Down	11.7114	6.54171	3.86707	0	0	0
	TCONS_00035572	93.9753	164.461	23.4896	0.142828	-2.80765	2.17558e-05	9.87752e-05	Down	4.41363	4.14091	4.87966	0.136227	0.412108	0.150163
	TCONS_00035721	782.248	107.427	1457.07	13.5633	3.76163	2.89997e-11	3.09028e-10	Up	13.5129	14.5255	23.6743	97.1909	93.7791	83.6574
	TCONS_00035750	455.55	811.22	99.8792	0.123122	-3.02184	1.0202e-07	7.45475e-07	Down	29.0054	30.3081	21.9823	1.19033	0.826672	1.98762
	TCONS_00035790	21887.7	308.531	43466.9	140.883	7.13836	5.58042e-06	2.89785e-05	Up	41.6885	38.0311	43.5885	1352.11	3434.4	1632.72
	TCONS_00035903	79.604	15.3433	143.865	9.3764	3.22903	5.81469e-06	3.00426e-05	Up	1.82929	2.89671	1.67254	9.66702	4.75975	9.61194
	TCONS_00035923	179.148	357.836	0.459787	0.00128491	-9.60412	1.956e-22	7.6961e-21	Down	10.65	7.46321	7.49747	0	0.0140152	0
	TCONS_00036275	40.1047	1.11343	79.096	71.0378	6.15052	9.11444e-09	7.40005e-08	Up	0.798966	0	0	9.4568	8.03795	8.09018
	TCONS_00036758	235.034	45.5705	424.497	9.31518	3.21958	7.57296e-08	5.65484e-07	Up	7.13589	7.24168	5.10167	21.1635	21.7585	27.9179
	TCONS_00036892	26.2035	52.407	0	0	#NAME?	1.2336e-06	6.86442e-06	Down	9.12269	3.84234	3.67032	0	0	0
	XR_001351289.1	1634.88	2846.95	422.797	0.148508	-2.75138	1.21652e-07	8.70282e-07	Down	58.4764	65.6907	56.5936	4.34393	3.77431	2.23909
	XR_001351323.1	301.685	115.005	488.365	4.24647	2.08626	0.000127653	0.000478347	Up	4.5299	3.49484	3.38479	7.6377	4.02756	7.87652
	XR_001351327.1	178.88	295.97	61.7908	0.208774	-2.25999	0.000128566	0.00048001	Down	6.64532	6.15053	6.68657	0.481092	0.55733	0.533742
	XR_001351328.1	257.23	99.0613	415.398	4.19335	2.0681	0.000246369	0.000854358	Up	5.65583	3.98681	4.45331	5.75705	7.07387	10.3696
	XR_001351329.1	213.966	42.6433	385.288	9.03514	3.17555	1.54463e-07	1.0706e-06	Up	1.767	4.38997	3.39387	8.51243	9.8312	15.1824
	XR_001351332.1	58.4719	115.884	1.05959	0.00914348	-6.77304	8.70376e-11	8.64461e-10	Down	8.62705	5.35947	6.05273	0.0736971	0	0
	XR_001351349.1	132.765	1.06813	264.463	247.594	7.95183	2.65075e-19	7.97563e-18	Up	0.212641	0.21617	0	14.7752	11.457	13.7746
	XR_001351358.1	3552.37	6115.75	988.984	0.161711	-2.62851	3.44888e-07	2.1779e-06	Down	68.432	82.3038	87.5121	6.26728	4.65546	4.18798
	XR_001351359.1	106.326	196.544	16.1084	0.0819582	-3.60897	1.60351e-07	1.09359e-06	Down	5.1974	8.76063	8.47196	0.158082	0.283844	0.2525
	XR_001351363.1	69.8817	13.1044	126.659	9.66537	3.27283	9.85505e-06	4.77807e-05	Up	0.835492	0.688099	0.512345	2.84436	2.00085	3.07667
	XR_001351367.1	498.042	965.695	30.3881	0.0314676	-4.98999	7.58367e-16	1.49194e-14	Down	28.4507	33.2109	29.6307	0.350301	0.26226	0.542087
	XR_001351393.1	642.222	1237.26	47.1842	0.0381361	-4.7127	1.95872e-15	3.45478e-14	Down	53.6057	60.3755	62.362	0.823376	0.989453	0.761998
	XR_001351403.1	4889.74	392.072	9387.41	23.9431	4.58154	2.01287e-12	2.51117e-11	Up	9.87498	14.7818	15.3556	146.665	65.532	176.656
	XR_001351404.1	123.366	11.8941	234.838	19.7442	4.30335	2.36403e-05	0.000105607	Up	0.516908	0.916291	1.24721	7.1229	9.00921	3.77805
	XR_001351407.1	29.7093	57.686	1.73256	0.0300342	-5.05725	5.41304e-06	2.82527e-05	Down	2.68878	1.5924	2.11079	0.0215186	0.0430075	0
	XR_001351449.1	34.9501	4.63365	65.2665	14.0853	3.81612	3.86303e-05	0.000166746	Up	0.963708	0.199949	0.370674	3.27988	1.45239	4.07922
	XR_001351479.1	52.2406	100.054	4.4269	0.044245	-4.49834	5.07168e-07	3.01647e-06	Down	7.85206	5.50734	7.81845	0.273079	0.0556439	0.0578223
	XR_001351506.1	2031.29	3947.94	114.639	0.0290376	-5.10593	8.19472e-19	2.20611e-17	Down	157.603	226.273	223.058	1.99588	3.35244	1.18711
	XR_001351545.1	238.158	458.658	17.6576	0.0384985	-4.69905	6.02395e-13	7.80064e-12	Down	18.5808	18.6928	18.6815	0.309054	0.213014	0.322183
	XR_001351589.1	3906.02	6699.89	1112.15	0.165995	-2.59079	4.92278e-07	2.94503e-06	Down	697.67	656.77	688.188	40.5078	42.4338	49.5042
	XR_001351622.1	198.022	44.0229	352.022	7.99633	2.99934	7.70403e-07	4.40292e-06	Up	4.01686	3.71025	2.9966	10.0961	10.7481	12.4913
	XR_001351633.1	654.039	1055.83	252.25	0.238912	-2.06545	7.17018e-05	0.000288783	Down	28.0462	33.7799	31.4429	2.7442	3.12073	2.70067
	XR_001351638.1	636.909	47.7703	1226.05	25.6655	4.68176	1.65936e-15	3.08641e-14	Up	4.25989	5.62493	2.74122	45.6388	26.5421	57.5843
	XR_001351641.1	349.38	123.323	575.438	4.66611	2.22222	4.88711e-05	0.000205741	Up	3.39915	2.34962	3.52727	5.89457	4.50863	6.92434
	XR_001351643.1	598.073	967.02	229.126	0.23694	-2.07741	9.67131e-05	0.000376188	Down	19.9654	23.3172	20.9034	2.62912	1.5776	1.82677
	XR_001351686.1	17.3767	0	34.7535	Inf	Inf	4.5085e-06	2.37742e-05	Up	0	0	0	0.242765	0.534226	0.353826
	XR_001351690.1	6137.69	1927.92	10347.5	5.36716	2.42416	9.83058e-05	0.000380398	Up	88.2892	187.916	197.634	205.034	302.092	482.071
	XR_001351691.1	54.9519	108.516	1.38815	0.0127922	-6.28859	7.48937e-10	7.02901e-09	Down	4.18901	5.55049	5.945	0.0360883	0	0.0370057
	XR_001351699.1	40.5047	78.8903	2.11917	0.0268623	-5.21827	4.85269e-07	2.93746e-06	Down	9.73819	5.39645	8.62239	0.284429	0	0
	XR_001351700.1	151.083	39.5792	262.587	6.63448	2.72998	1.0851e-05	5.23614e-05	Up	2.48293	2.97506	4.07173	9.56282	6.88028	8.54183
	XR_001351728.1	43.6468	3.20047	84.0931	26.2752	4.71563	6.36174e-07	3.69776e-06	Up	0.55899	0.57318	0.180585	3.28573	5.51419	3.89849
	XR_001351730.1	2650.06	739.965	4560.15	6.16265	2.62355	4.90318e-07	2.94503e-06	Up	48.9737	60.3616	55.6415	136.118	120.03	141.72
	XR_001351797.1	6609.2	2302.16	10916.2	4.74175	2.24542	7.64909e-06	3.8358e-05	Up	133.452	151.128	134.163	251.984	158.024	388.449
	XR_001351807.1	57.1706	104.249	10.0924	0.0968111	-3.36868	1.76419e-05	8.20348e-05	Down	14.0201	19.0849	16.2557	0.158416	0.91796	0.677963
	XR_001351830.1	2439.33	4503.17	375.484	0.0833821	-3.58412	1.57325e-11	1.78826e-10	Down	105.65	118.681	132.04	4.03371	5.28296	1.86512
	XR_001351853.1	725.665	164.854	1286.48	7.80373	2.96416	4.32573e-08	3.3024e-07	Up	16.0148	16.4715	14.7106	45.7199	38.6134	61.202
	XR_001351878.1	309.927	8.26429	611.589	74.0038	6.20953	1.43329e-13	2.00857e-12	Up	1.77555	1.80652	1.01127	32.8306	51.4233	39.4734
	XR_001351924.1	166.226	25.8908	306.561	11.8405	3.56566	1.9518e-08	1.53592e-07	Up	1.90428	3.51777	3.22617	12.6029	10.4528	16.8748
	XR_001351929.1	88.0078	0.835076	175.18	209.778	7.71272	6.53671e-16	1.32461e-14	Up	0.237783	0	0	7.6378	5.58414	8.57478
	XR_001351947.1	36.0065	0	72.0131	Inf	Inf	1.08497e-10	1.06723e-09	Up	0	0	0	3.18403	1.12359	2.17736
	XR_001351960.1	1964.47	400.207	3528.73	8.81727	3.14033	4.09838e-09	3.61435e-08	Up	8.77899	10.9125	9.96611	40.2737	30.0903	32.2609
	XR_001351961.1	111.284	188.134	34.4344	0.183031	-2.44984	0.000131294	0.000488415	Down	14.9313	12.946	14.827	1.11017	1.1892	0.726721
	XR_001351999.1	681.127	1357.7	4.55812	0.00335724	-8.21851	2.76291e-29	2.35538e-27	Down	76.5504	94.7455	84.4862	0.253497	0.0847783	0
	XR_001352001.1	173.44	62.0232	284.857	4.59274	2.19936	0.000153051	0.000563206	Up	7.45188	3.5114	3.25077	7.92961	5.77236	12.6948
	XR_001352004.1	13.9875	27.975	0	0	#NAME?	0.00010248	0.000391183	Down	4.10751	2.23124	2.31555	8.56837e-05	0	3.89968e-111
	XR_001352016.1	2994.54	535.744	5453.33	10.179	3.34752	3.30511e-10	3.13067e-09	Up	38.2196	42.4913	36.8813	191.097	124.398	158.394
	XR_001352025.1	77.3961	16.5754	138.217	8.33866	3.05982	1.66345e-05	7.84198e-05	Up	3.2771	2.5529	2.35108	11.676	6.01178	9.84089
	XR_314844.1	827.186	1646.16	8.20827	0.0049863	-7.64781	2.64688e-28	1.93412e-26	Down	176.052	151.6	151.707	0.366887	0.368426	0.194664
	XR_314845.2	276.887	550.415	3.35852	0.00610179	-7.35655	2.34392e-22	8.88086e-21	Down	22.9647	23.701	29.4691	0.0684669	0.105504	0
	XR_314882.1	3018.44	582.592	5454.29	9.36212	3.22684	5.4044e-05	0.000225398	Up	32.7982	32.8712	31.3561	79.5559	85.6484	196.25
	XR_314916.1	81.9344	142.441	21.4274	0.15043	-2.73284	0.000113009	0.000426598	Down	2.95281	3.12612	2.37088	0.247063	0.129102	0.136467
	XR_314918.2	328.334	549.815	106.852	0.194342	-2.36333	2.33785e-05	0.000104896	Down	6.67463	13.1276	13.2497	0.82427	0.705865	0.989882
	XR_314947.1	93.3865	185.172	1.60134	0.00864785	-6.85344	4.21822e-14	6.53824e-13	Down	29.3299	23.2008	27.2372	0	0.126844	0.113161
	XR_315082.1	135.83	247.258	24.4028	0.0986938	-3.3409	2.54326e-07	1.66779e-06	Down	6.35745	4.10672	4.22819	0.219368	0.228928	0.115035
	XR_315111.1	187.881	340.541	35.2203	0.103424	-3.27335	1.38395e-07	9.69711e-07	Down	10.9933	9.26904	8.76612	0.332125	0.348799	0.508196
	XR_315122.1	270.322	47.5407	493.103	10.3722	3.37465	8.79886e-06	4.30681e-05	Up	5.42332	6.34227	13.1879	37.6472	15.7719	53.1471
	XR_315147.2	606.337	1093.97	118.7	0.108503	-3.20419	6.19941e-09	5.24132e-08	Down	19.9526	21.8732	20.2671	1.10136	0.904233	0.613519
