# Supplementary material for: Genome-Wide Analysis Reveals Changes in Polled Yak Long Non-coding RNAs in Skeletal Muscle Development
Source: Front Genet. 2020 Apr 15;11:365. doi: 10.3389/fgene.2020.00365 (PMC7176074; doi:10.3389/fgene.2020.00365)
Supplement: TABLE S5 — Cis-target gene enrichment GO and KEGG analysis of each group. [file Table_5.XLSX]

## Sheet: AvE-go-cis
	Table S5. Cis-Target gene enrichment GO and KEGG analysis of each group.
	id	term	category	ListHits	ListTotal	PopHits	PopTotal	pval	padj(FDR)	Enrichment_score	Gene
	GO:0033017	sarcoplasmic reticulum membrane	cellular_component	4	164	26	17059	4.31582e-06	7.6019e-05	16.0028	ART1; JSRP1; ATP2A2; CAMK2G
	GO:0000082	G1/S transition of mitotic cell cycle	biological_process	5	164	49	17059	7.15569e-06	0.000123867	10.6141	IQGAP3; CAMK2G; LOC102266965; CUL4A; MAX
	GO:0006471	protein ADP-ribosylation	biological_process	3	164	22	17059	5.26222e-05	0.000754753	14.1843	LOC102273748; ART1; SIRT3
	GO:0030199	collagen fibril organization	biological_process	3	164	27	17059	0.000121608	0.00101746	11.5576	COL5A1; SERPINH1; COL1A2
	GO:0017048	Rho GTPase binding	molecular_function	3	164	28	17059	0.000140818	0.00115886	11.1448	IQGAP3; INF2; LOC106701005
	GO:0004843	thiol-dependent ubiquitin-specific protease activity	molecular_function	4	164	69	17059	0.000528619	0.0023757	6.03005	OTUB2; JOSD1; USP38; USP46
	GO:0004722	protein serine/threonine phosphatase activity	molecular_function	3	164	40	17059	0.000574635	0.00249755	7.80137	PDP1; LOC102266965; LOC102278921
	GO:0016605	PML body	cellular_component	4	164	71	17059	0.000603044	0.00260972	5.86019	MKNK2; LOC102270092; ANKRD2; MAX
	GO:0032922	circadian regulation of gene expression	biological_process	3	164	41	17059	0.000632026	0.00272341	7.61109	PER3; RAI1; PPARA
	GO:0042383	sarcolemma	cellular_component	4	164	73	17059	0.000685063	0.00290212	5.69963	TRIM72; PPP3R1; LOC102270092; LAMP1
	GO:0001701	in utero embryonic development	biological_process	5	164	130	17059	0.00161083	0.00515055	4.0007	CUL4A; IGF2; TANC2; IFITM5; RIC8A
	GO:0036064	ciliary basal body	cellular_component	4	164	92	17059	0.00193819	0.00564041	4.52253	CBY1; IFT122; DZIP1; CEP41
	GO:0001078	transcriptional repressor activity, RNA polymerase II proximal promoter sequence-specific DNA binding	molecular_function	4	164	99	17059	0.00267165	0.00704026	4.20276	NACC2; PPARA; ZBTB20; MAX
	GO:0051289	protein homotetramerization	biological_process	3	164	62	17059	0.00297831	0.00782337	5.03314	APOA1BP; VASP; HPRT1
	GO:0005923	bicellular tight junction	cellular_component	4	164	105	17059	0.00344501	0.00849826	3.9626	NPHP1; CLDN15; AMICA1; VASP
	GO:1990830	cellular response to leukemia inhibitory factor	biological_process	3	164	69	17059	0.00438246	0.0103773	4.52253	LOC102276690; MSC; KDM5B
	GO:0060271	cilium assembly	biological_process	5	164	161	17059	0.00466609	0.0108903	3.23038	TMEM67; CBY1; IFT122; DZIP1; CEP41
	GO:0045121	membrane raft	cellular_component	5	164	164	17059	0.00510103	0.011587	3.17129	EFHD2; LAMP1; SERPINH1; KCNQ1; ERLIN2
	GO:0007050	cell cycle arrest	biological_process	3	164	77	17059	0.00646667	0.0140228	4.05266	LOC102266965; CUL4A; PRR11
	GO:0030659	cytoplasmic vesicle membrane	cellular_component	4	164	124	17059	0.00694843	0.0146868	3.35543	TRIM72; TMEM67; KCNQ1; GPRC5B
	GO:0044325	ion channel binding	molecular_function	3	164	81	17059	0.00771925	0.0157165	3.85253	SCN4B; DPP10; LOC102273578
	GO:0016579	protein deubiquitination	biological_process	4	164	130	17059	0.00843957	0.017049	3.20056	OTUB2; JOSD1; USP38; USP46
	GO:0031225	anchored component of membrane	cellular_component	3	164	95	17059	0.0133265	0.0247773	3.28479	ART1; VNN1; RGMA
	GO:0042470	melanosome	cellular_component	3	164	99	17059	0.0153027	0.0275395	3.15207	LAMP1; CTSD; LOC102273578
	GO:0030036	actin cytoskeleton organization	biological_process	3	164	108	17059	0.0203979	0.0341895	2.8894	NPHP1; INF2; LOC106701005
	GO:0031625	ubiquitin protein ligase binding	molecular_function	5	164	223	17059	0.020913	0.0349944	2.33225	PER3; CUL4A; ERLIN2; LOC102273578; TRIB1
	GO:0042803	protein homodimerization activity	molecular_function	10	164	573	17059	0.0227481	0.0372608	1.81533	NACC2; CARM1; AMICA1; APOA1BP; HOGA1; CAMK2G; MGLL; MAX; BCL2; HPRT1
	GO:0005814	centriole	cellular_component	3	164	114	17059	0.024311	0.0391786	2.73732	CBY1; DZIP1; CEP41
	GO:0003779	actin binding	molecular_function	5	164	234	17059	0.0257319	0.0412039	2.22261	INF2; LOC106701005; VASP; TNNI2; LSP1
	GO:0018105	peptidyl-serine phosphorylation	biological_process	3	164	117	17059	0.0264264	0.0422486	2.66714	MKNK2; CAMK2G; LOC102279692
	GO:0005516	calmodulin binding	molecular_function	4	164	176	17059	0.0276695	0.0436796	2.36405	MKNK2; IQGAP3; CAMK2G; KCNQ1
	GO:0000790	nuclear chromatin	cellular_component	3	164	125	17059	0.032594	0.0500818	2.49644	NACC2; MAX; EHMT2
	GO:0019899	enzyme binding	molecular_function	4	164	184	17059	0.032623	0.0500818	2.26127	PPP3R1; ATP2A2; LAMP1; SIRT3
	GO:0003714	transcription corepressor activity	molecular_function	3	164	126	17059	0.0334192	0.0505192	2.47663	LOC102276690; MSC; KDM5B
	GO:0016604	nuclear body	cellular_component	4	164	194	17059	0.0395494	0.0588261	2.14471	NACC2; NMNAT1; KLHDC2; ZBTB20
	GO:0016032	viral process	biological_process	3	164	138	17059	0.0442724	0.0639189	2.26127	CARM1; CUL4A; LOC102269878
	GO:0005739	mitochondrion	cellular_component	14	164	966	17059	0.045594	0.0654214	1.50751	NACC2; AGMAT; FAM72A; RAI1; PDP1; APOA1BP; HOGA1; MLYCD; MRPL23; NDUFAF1; HSPB7; LOC102273578; BCL2; SIRT3
	GO:0003700	DNA binding transcription factor activity	molecular_function	9	164	563	17059	0.0456125	0.0654214	1.66281	TCF7L1; RAI1; PPARA; FOSB; MSC; MAF; KDM5B; MAX; PAX7
	GO:0005788	endoplasmic reticulum lumen	cellular_component	3	164	142	17059	0.0482805	0.0686595	2.19757	COL5A1; P3H2; SERPINH1
	GO:0007049	cell cycle	biological_process	5	164	282	17059	0.0551889	0.0762168	1.8443	MCM3; AVPI1; CINP; OIP5; ERCC6L
	GO:0010008	endosome membrane	cellular_component	3	164	149	17059	0.0557622	0.0769028	2.09433	LOC102287974; SUN2; LAMP1
	GO:0005929	cilium	cellular_component	3	164	152	17059	0.0591496	0.0803602	2.05299	APOA1BP; IFT122; CEP41
	GO:0051260	protein homooligomerization	biological_process	3	164	156	17059	0.0638334	0.0864895	2.00035	TRIM72; NACC2; FIS1
	GO:0044212	transcription regulatory region DNA binding	molecular_function	3	164	156	17059	0.0638334	0.0864895	2.00035	CARM1; TCF7L1; KLF15
	GO:0045296	cadherin binding	molecular_function	4	164	224	17059	0.065363	0.0879684	1.85747	EFHD2; PCBP1; VASP; LOC102273578
	GO:0007399	nervous system development	biological_process	4	164	229	17059	0.0704042	0.0938723	1.81691	SCN2B; CAMK2G; LOC102279692; ADGRV1
	GO:0005654	nucleoplasm	cellular_component	24	164	1928	17059	0.0738868	0.0976084	1.29483	CARM1; PLEKHG1; TCF7L1; RAI1; NMRK2; PPARA; APOA1BP; ATP2A2; CUL4A; SH3D19; IFT122; BOC; LOC102274505; OIP5; DZIP1; HSPB7; ZBTB20; LOC102276690; MSC; NDUFB6; KDM5B; MGLL; MAX; EHMT2
	GO:0014069	postsynaptic density	cellular_component	3	164	172	17059	0.0844372	0.109387	1.81427	DNM2; CAMK2G; LOC102279692
	GO:0019904	protein domain specific binding	molecular_function	3	164	172	17059	0.0844372	0.109387	1.81427	PPP3R1; LAMP1; LOC102273578
	GO:0045944	positive regulation of transcription from RNA polymerase II promoter	biological_process	9	164	637	17059	0.0877019	0.112888	1.46965	PAGR1; RGMA; RAI1; PPP3R1; PCBP1; LOC102270092; PPARA; KLF15; PAX7
	GO:0000122	negative regulation of transcription from RNA polymerase II promoter	biological_process	7	164	491	17059	0.10173	0.126721	1.48295	PER3; LOC102270092; ANKRD2; IGF2; LOC102276690; MAX; EHMT2
	GO:0006357	regulation of transcription from RNA polymerase II promoter	biological_process	4	164	257	17059	0.102439	0.127446	1.61896	TCF7L1; FOSB; KDM5B; EHMT2
	GO:0003676	nucleic acid binding	molecular_function	3	164	188	17059	0.107886	0.13356	1.65987	KCMF1; ZFR2; DZIP1
	GO:0000287	magnesium ion binding	molecular_function	3	164	189	17059	0.109441	0.135318	1.65108	PDP1; ADPRHL1; HPRT1
	GO:0005783	endoplasmic reticulum	cellular_component	9	164	668	17059	0.110672	0.135837	1.40144	RGMA; FIS1; COL26A1; P3H2; RTN2; SERPINH1; KCNQ1; MEST; COL1A2
	GO:0008017	microtubule binding	molecular_function	3	164	191	17059	0.11258	0.137842	1.6338	DNM2; SUN2; NUSAP1
	GO:0031965	nuclear membrane	cellular_component	3	164	205	17059	0.135639	0.161544	1.52222	KLHDC2; SUN2; BCL2
	GO:0016567	protein ubiquitination	biological_process	4	164	290	17059	0.147913	0.174506	1.43474	UBAC1; ASB2; CUL4A; CAND2
	GO:0016607	nuclear speck	cellular_component	4	164	294	17059	0.153936	0.180552	1.41521	PCBP1; CBY1; OIP5; EHMT2
	GO:0007275	multicellular organism development	biological_process	5	164	383	17059	0.164291	0.192023	1.35794	IFRD1; RTL1; OSGIN1; TCP11; DZIP1
	GO:0005759	mitochondrial matrix	cellular_component	3	164	238	17059	0.196493	0.224381	1.31115	PDP1; MLYCD; SIRT3
	GO:0043231	intracellular membrane-bounded organelle	cellular_component	4	164	328	17059	0.208917	0.237814	1.26852	NMRK2; ANKRD2; RAB11FIP1; GPRC5B
	GO:0035556	intracellular signal transduction	biological_process	4	164	329	17059	0.210625	0.238946	1.26466	MKNK2; ASB2; CAMK2G; LOC102279692
	GO:0005622	intracellular	cellular_component	5	164	417	17059	0.213547	0.241988	1.24722	ASB2; ADPRHL1; CAND2; LOC102278921; LOC102279692
	GO:0006468	protein phosphorylation	biological_process	3	164	247	17059	0.214379	0.242454	1.26338	MKNK2; LOC102279692; PRKAR1B
	GO:0043565	sequence-specific DNA binding	molecular_function	4	164	333	17059	0.217503	0.245639	1.24947	TCF7L1; PPARA; THAP9; PAX7
	GO:0008285	negative regulation of cell proliferation	biological_process	3	164	250	17059	0.22044	0.248397	1.24822	NACC2; P3H2; CUL4A
	GO:0042802	identical protein binding	molecular_function	8	164	703	17059	0.235886	0.264614	1.18371	LOC102287974; NMNAT1; SUN2; CAMK2G; MLYCD; OIP5; LOC102273578; COL1A2
	GO:0009986	cell surface	cellular_component	4	164	348	17059	0.243892	0.272681	1.19561	ART1; ADGRA2; GPRC5B; ADGRV1
	GO:0003677	DNA binding	molecular_function	13	164	1203	17059	0.267336	0.295276	1.12405	ZBTB37; TCF7L1; TIGD3; PPARA; MCM3; FOSB; NUSAP1; ERCC6L; PIN4; ZBTB20; MAF; KDM5B; MAX
	GO:0019901	protein kinase binding	molecular_function	3	164	277	17059	0.276773	0.305028	1.12655	LOC102287974; GPRC5B; LOC102273578
	GO:0008284	positive regulation of cell proliferation	biological_process	3	164	280	17059	0.283188	0.311414	1.11448	NACC2; CARM1; CUL4A
	GO:0045893	positive regulation of transcription, DNA-templated	biological_process	4	164	372	17059	0.287714	0.315354	1.11848	RAI1; PPARA; CAND2; TNNI2
	GO:0005509	calcium ion binding	molecular_function	7	164	650	17059	0.288264	0.315613	1.1202	EFHD2; LOC102268798; PPP3R1; LTBP3; PDP1; ATP2A2; ADGRV1
	GO:0004674	protein serine/threonine kinase activity	molecular_function	3	164	292	17059	0.309057	0.334728	1.06868	MKNK2; CAMK2G; LOC102279692
	GO:0030154	cell differentiation	biological_process	5	164	489	17059	0.330697	0.357011	1.06358	IFRD1; CAMK2G; OSGIN1; TCP11; NHSL2
	GO:0048471	perinuclear region of cytoplasm	cellular_component	5	164	494	17059	0.339219	0.365033	1.05282	INF2; LOC106701005; LOC102266965; LAMP1; GDPD1
	GO:0051301	cell division	biological_process	3	164	307	17059	0.341702	0.367311	1.01647	CINP; OIP5; ERCC6L
	GO:0008270	zinc ion binding	molecular_function	7	164	691	17059	0.346853	0.372052	1.05373	TRIM72; KCMF1; ZFR2; PPARA; KDM5B; SIRT3; EHMT2
	GO:0046872	metal ion binding	molecular_function	20	164	2007	17059	0.37403	0.396125	1.03655	MKNK2; AGMAT; ZBTB37; RAI1; NMRK2; COL5A1; RIMKLB; APOA1BP; ADSSL1; NPTXR; KLF15; GDPD1; OIP5; USP46; THAP9; LOC102278921; DZIP1; ZBTB20; COL1A2; DAGLA
	GO:0004930	G-protein coupled receptor activity	molecular_function	3	164	359	17059	0.454323	0.476138	0.869234	ADGRA2; GPRC5B; ADGRV1
	GO:0015031	protein transport	biological_process	3	164	361	17059	0.458562	0.480079	0.864418	RRBP1; CEP41; RAB11FIP1
	GO:0005886	plasma membrane	cellular_component	28	164	2946	17059	0.47639	0.497189	0.988633	ART1; TAAR1; VNN1; UBAC1; PRRT2; RGMA; LOC102287974; LOC102268798; CLDN15; SLITRK5; NMRK2; AMICA1; DPP10; JOSD1; SH3D19; BOC; LSP1; KCNQ1; BFSP1; ADGRA2; ERLIN2; GPRC5B; ADGRV1; LOC102269878; MGLL; RALGPS2; PRKAR1B; RIC8A
	GO:0005789	endoplasmic reticulum membrane	cellular_component	6	164	728	17059	0.554064	0.575264	0.857294	PEMT; TMEM67; MEST; ERLIN2; MGLL; BCL2
	GO:0016021	integral component of membrane	cellular_component	32	164	3477	17059	0.564365	0.584175	0.957315	LSMEM1; TAAR1; PRRT2; LOC102287974; LOC102268798; CLDN15; PEMT; SLITRK5; RTL1; TMEM67; AMICA1; NPTXR; PPP1R3A; LOC102271731; LOC102281352; ATP2A2; LAMP1; GDPD1; TMEM40; UCP3; TCP11; LOC102278921; MEST; ADGRA2; ERLIN2; GPRC5B; KIAA1644; ADGRV1; NDUFB6; LOC102275956; DAGLA; BCL2
	GO:0007186	G-protein coupled receptor signaling pathway	biological_process	3	164	425	17059	0.586726	0.606042	0.734247	ADGRA2; ADGRV1; RIC8A
	GO:0070062	extracellular exosome	cellular_component	9	164	1084	17059	0.599936	0.618415	0.863621	UBAC1; AGMAT; RGMA; LTBP3; COL5A1; A2ML1; LSP1; GPRC5B; ADGRV1
	GO:0005524	ATP binding	molecular_function	11	164	1309	17059	0.611027	0.628557	0.874103	MKNK2; NMNAT1; SCYL1; NMRK2; MCM3; RIMKLB; CKM; ATP2A2; CAMK2G; ERCC6L; LOC102279692
	GO:0005794	Golgi apparatus	cellular_component	5	164	663	17059	0.617426	0.634489	0.784452	UBAC1; COL26A1; SCYL1; P3H2; CBY1
	GO:0005634	nucleus	cellular_component	37	164	4109	17059	0.638236	0.654534	0.936646	MKNK2; NACC2; MVP; CARM1; ZBTB37; CENPL; PLEKHG1; TCF7L1; PER3; NMNAT1; RAI1; LOC102270092; TIGD3; OTUB2; MCM3; FOSB; ANKRD2; KLF15; LOC102266965; PRR11; CAND2; TNNI2; CINP; OIP5; DZIP1; HSPB7; ZBTB20; GPRC5B; LOC102276690; MSC; MAF; KDM5B; LOC102273578; MAX; TRIB1; PAX7; EHMT2
	GO:0016020	membrane	cellular_component	9	164	1214	17059	0.73824	0.747924	0.771141	LOC102273748; NPHP1; DPP10; PRR11; GDPD1; LSP1; ADGRV1; MGLL; BCL2
	GO:0005615	extracellular space	cellular_component	7	164	999	17059	0.751171	0.760258	0.728857	A2ML1; APOA1BP; CKM; CTSD; IGF2; GPRC5B; COL1A2
	GO:0005730	nucleolus	cellular_component	4	164	660	17059	0.765288	0.772878	0.630414	NACC2; NUSAP1; PIN4; GPRC5B
	GO:0005829	cytosol	cellular_component	26	164	3147	17059	0.773531	0.779744	0.859382	UBAC1; CARM1; NPHP1; TCF7L1; PPP3R1; PCBP1; NMRK2; IQGAP3; APOA1BP; VASP; ANKRD2; LAMP1; SH3D19; MLYCD; IFT122; TNNI2; LOC102274505; OIP5; DZIP1; ERLIN2; GPRC5B; KDM5B; MGLL; PRKAR1B; SH2D4A; ATHL1
	GO:0006351	transcription, DNA-templated	biological_process	11	164	1532	17059	0.810263	0.815952	0.746868	NACC2; PAGR1; ZBTB37; TCF7L1; PER3; CAND2; ZBTB20; LOC102276690; MAF; KDM5B; PAX7
	GO:0005576	extracellular region	cellular_component	6	164	1053	17059	0.886366	0.889911	0.592697	LOC102273748; IZUMO4; LTBP3; COL5A1; LOC102286123; PLAC1
	GO:0005887	integral component of plasma membrane	cellular_component	5	164	940	17059	0.894396	0.897076	0.553289	ART1; SLC38A2; BOC; LOC102279692; IFITM5
	GO:0005737	cytoplasm	cellular_component	27	164	3677	17059	0.936173	0.938041	0.7638	MKNK2; MVP; CARM1; PER3; RIMKLB; ADSSL1; JOSD1; CKM; CAMK2G; LOC102266965; MLYCD; PRR11; IFT122; NUSAP1; PIN4; KCNQ1; DZIP1; HSPB7; RAB11FIP1; ADGRV1; PCMTD2; MAX; RALGPS2; TRIB1; RIC8A; HPRT1; LOC102277096
	GO:0006355	regulation of transcription, DNA-templated	biological_process	3	164	887	17059	0.973871	0.974842	0.351809	CARM1; ZBTB37; TCF7L1

## Sheet: AvE-kegg-cis
	Table S5. Cis-Target gene enrichment GO and KEGG analysis of each group.
	id	term	ListHits	ListTotal	PopHits	PopTotal	pval	padj(FDR)	Enrichment_score	Gene
	ko00330	Arginine and proline metabolism	3	57	50	7705	0.000481265	0.0352378	8.11053	AGMAT; CKM; HOGA1
	ko04114	Oocyte meiosis	4	57	119	7705	0.00178208	0.0352378	4.54371	BUB1; PPP3R1; CAMK2G; LOC102273578
	ko04974	Protein digestion and absorption	4	57	123	7705	0.00206161	0.0352378	4.39595	COL5A1; SLC38A2; KCNQ1; COL1A2
	ko04261	Adrenergic signaling in cardiomyocytes	4	57	149	7705	0.00471798	0.0560916	3.62887	SCN4B; CAMK2G; KCNQ1; BCL2
	ko04066	HIF-1 signaling pathway	3	57	101	7705	0.00645608	0.0568868	4.01511	MKNK2; CAMK2G; BCL2
	ko04922	Glucagon signaling pathway	3	57	102	7705	0.0066831	0.0568868	3.97575	PPP3R1; PPARA; CAMK2G
	ko04022	cGMP-PKG signaling pathway	4	57	169	7705	0.00798535	0.0568868	3.19942	PPP3R1; MEF2D; VASP; ATP2A2
	ko04725	Cholinergic synapse	3	57	112	7705	0.0092503	0.0568868	3.62077	CAMK2G; KCNQ1; BCL2
	ko04360	Axon guidance	4	57	179	7705	0.0101014	0.0568868	3.02068	SRGAP2; PPP3R1; CAMK2G; BOC
	ko04110	Cell cycle	3	57	130	7705	0.0153432	0.0762518	3.11943	BUB1; MCM3; LOC102273578
	ko04910	Insulin signaling pathway	3	57	141	7705	0.0200794	0.0762518	2.87607	MKNK2; PPP1R3A; PRKAR1B
	ko04210	Apoptosis	3	57	145	7705	0.0220026	0.0762518	2.79673	CASP9; CTSD; BCL2
	ko04310	Wnt signaling pathway	3	57	148	7705	0.0235169	0.0762518	2.74004	TCF7L1; PPP3R1; CAMK2G
	ko04020	Calcium signaling pathway	3	57	192	7705	0.0530718	0.12345	2.11212	PPP3R1; ATP2A2; CAMK2G
	ko04510	Focal adhesion	3	57	211	7705	0.0701349	0.141593	1.92193	VASP; COL1A2; BCL2
	ko04010	MAPK signaling pathway	3	57	256	7705	0.120302	0.189299	1.58409	MKNK2; PPP3R1; MAX
	ko04151	PI3K-Akt signaling pathway	4	57	360	7705	0.126174	0.195661	1.50195	CASP9; LOC102273578; COL1A2; BCL2

## Sheet: MvA-go-cis
	Table S5. Cis-Target gene enrichment GO and KEGG analysis of each group.
	id	term	category	ListHits	ListTotal	PopHits	PopTotal	pval	padj(FDR)	Enrichment_score	Gene
	GO:0005829	cytosol	cellular_component	3	9	3147	17059	0.0664776	0.0732095	1.80691	PPIA; EIF4E3; FKBP5
	GO:0005634	nucleus	cellular_component	3	9	4109	17059	0.14903	0.156212	1.38387	CREB5; PPIA; MAX

## Sheet: MvE-go-cis
	Table S5. Cis-Target gene enrichment GO and KEGG analysis of each group.
	id	term	category	ListHits	ListTotal	PopHits	PopTotal	pval	padj(FDR)	Enrichment_score	Gene
	GO:0031307	integral component of mitochondrial outer membrane	cellular_component	4	181	20	17059	1.73356e-06	3.13571e-05	18.8497	FIS1; TOMM22; ARMCX3; TOMM7
	GO:0000983	transcription factor activity, RNA polymerase II core promoter sequence-specific DNA binding	molecular_function	3	181	10	17059	2.44948e-06	4.36646e-05	28.2746	MEF2C; MAX; PAX7
	GO:0001568	blood vessel development	biological_process	4	181	27	17059	8.49902e-06	0.000147237	13.9628	CCM2; COL5A1; MEF2C; COL1A2
	GO:0007611	learning or memory	biological_process	4	181	29	17059	1.2289e-05	0.000209938	12.9998	PTPRZ1; THRA; MEF2C; PRKAR1B
	GO:0032922	circadian regulation of gene expression	biological_process	4	181	41	17059	6.99581e-05	0.000850079	9.19499	PER3; PPARA; NR1D1; RORA
	GO:0006471	protein ADP-ribosylation	biological_process	3	181	22	17059	7.72274e-05	0.000850079	12.8521	LOC102273748; ART1; SIRT3
	GO:0001046	core promoter sequence-specific DNA binding	molecular_function	3	181	25	17059	0.000130271	0.000983029	11.3098	NR1D1; RORA; MEF2C
	GO:0033017	sarcoplasmic reticulum membrane	cellular_component	3	181	26	17059	0.000152687	0.00113821	10.8748	ART1; JSRP1; CAMK2G
	GO:0003707	steroid hormone receptor activity	molecular_function	4	181	49	17059	0.000166222	0.00122427	7.69376	PPARA; THRA; NR1D1; RORA
	GO:0000082	G1/S transition of mitotic cell cycle	biological_process	4	181	49	17059	0.000166222	0.00122427	7.69376	CAMK2G; LOC102266965; CUL4A; MAX
	GO:0030199	collagen fibril organization	biological_process	3	181	27	17059	0.000177763	0.00130148	10.4721	COL5A1; SERPINH1; COL1A2
	GO:0001078	transcriptional repressor activity, RNA polymerase II proximal promoter sequence-specific DNA binding	molecular_function	5	181	99	17059	0.000650636	0.00279987	4.76003	NACC2; PPARA; NR1D1; ZBTB20; MAX
	GO:0004843	thiol-dependent ubiquitin-specific protease activity	molecular_function	4	181	69	17059	0.000825848	0.00346687	5.46369	USP47; OTUB2; JOSD1; USP38
	GO:0004386	helicase activity	molecular_function	3	181	41	17059	0.000913735	0.00379694	6.89624	NAV2; RAD54L; MCM3
	GO:0031966	mitochondrial membrane	cellular_component	4	181	71	17059	0.000940591	0.00389538	5.30978	DNM2; SLC25A33; PEMT; TMEM135
	GO:0006366	transcription from RNA polymerase II promoter	biological_process	6	181	156	17059	0.00139283	0.00512928	3.62495	CREB5; THRA; RTF1; MSC; TCEB1; MAX
	GO:0015030	Cajal body	cellular_component	3	181	47	17059	0.00153178	0.00531365	6.01587	ICE2; OIP5; HSPB7
	GO:0006839	mitochondrial transport	biological_process	3	181	51	17059	0.0020767	0.00666361	5.54404	SLC25A33; SLC25A42; UCP3
	GO:0000790	nuclear chromatin	cellular_component	5	181	125	17059	0.00217271	0.00666361	3.76994	ACTB; NACC2; NR1D1; MAX; LOC102276344
	GO:0007005	mitochondrion organization	biological_process	3	181	54	17059	0.00256414	0.00747368	5.23603	SLC25A33; ADGRG6; SIRT3
	GO:0001701	in utero embryonic development	biological_process	5	181	130	17059	0.00264512	0.00769149	3.62495	CCM2; CUL4A; IGF2; TANC2; IFITM5
	GO:0036064	ciliary basal body	cellular_component	4	181	92	17059	0.00297226	0.00800267	4.09777	WDR35; CBY1; DZIP1; CEP41
	GO:0008013	beta-catenin binding	molecular_function	3	181	58	17059	0.00332895	0.00880562	4.87493	CARM1; TCF7L1; RORA
	GO:0042470	melanosome	cellular_component	4	181	99	17059	0.00407413	0.0101236	3.80803	GGH; LAMP1; CTSD; LOC102273578
	GO:0006511	ubiquitin-dependent protein catabolic process	biological_process	5	181	143	17059	0.00423284	0.0104968	3.29541	USP47; UBE4B; PSMD3; USP38; PSMD13
	GO:0007517	muscle organ development	biological_process	3	181	63	17059	0.00448631	0.0110806	4.48803	ANKRD2; MEF2C; MKL2
	GO:0016604	nuclear body	cellular_component	6	181	194	17059	0.00471224	0.0110977	2.91491	NACC2; NMNAT1; KLHDC2; NR1D1; SUGP2; ZBTB20
	GO:0015629	actin cytoskeleton	cellular_component	5	181	157	17059	0.00663291	0.0146374	3.00155	ACTB; AFAP1; PALLD; LSP1; HSPB7
	GO:0016605	PML body	cellular_component	3	181	71	17059	0.00685504	0.0146374	3.98234	MKNK2; ANKRD2; MAX
	GO:0005604	basement membrane	cellular_component	3	181	71	17059	0.00685504	0.0146374	3.98234	COL5A1; P3H2; CCDC80
	GO:0005814	centriole	cellular_component	4	181	114	17059	0.00736772	0.0155709	3.30697	CENPJ; CBY1; DZIP1; CEP41
	GO:0060271	cilium assembly	biological_process	5	181	161	17059	0.00747052	0.0157611	2.92698	TMEM67; WDR35; CBY1; DZIP1; CEP41
	GO:0007050	cell cycle arrest	biological_process	3	181	77	17059	0.00909203	0.0181764	3.67202	LOC102266965; CUL4A; PRR11
	GO:0044325	ion channel binding	molecular_function	3	181	81	17059	0.0108201	0.0203186	3.49069	SCN4B; DPP10; LOC102273578
	GO:0007399	nervous system development	biological_process	6	181	229	17059	0.0112678	0.0211271	2.4694	MSI1; RAPGEFL1; OPHN1; CAMK2G; MEF2C; LOC102279692
	GO:0007010	cytoskeleton organization	biological_process	3	181	84	17059	0.0122464	0.0222169	3.36602	CAMSAP1; ZMYM4; ARHGAP10
	GO:0004725	protein tyrosine phosphatase activity	molecular_function	3	181	84	17059	0.0122464	0.0222169	3.36602	MTMR8; PTPRZ1; LOC102266965
	GO:0051082	unfolded protein binding	molecular_function	3	181	84	17059	0.0122464	0.0222169	3.36602	UBE4B; TMEM67; SERPINH1
	GO:0007417	central nervous system development	biological_process	3	181	84	17059	0.0122464	0.0222169	3.36602	PTPRZ1; ADGRA2; LOC102279692
	GO:0016567	protein ubiquitination	biological_process	7	181	290	17059	0.0123871	0.022439	2.27497	UBAC1; UBE4B; ASB2; CUL4A; ATG3; RTF1; TCEB1
	GO:0016579	protein deubiquitination	biological_process	4	181	130	17059	0.0125578	0.0227149	2.89996	USP47; OTUB2; JOSD1; USP38
	GO:0005739	mitochondrion	cellular_component	17	181	966	17059	0.0144302	0.0252119	1.65862	NACC2; FAM72A; TBRG4; CCM2; PTRH2; AASS; SLC25A42; HOGA1; CAPN10; NDUFAF1; HSPB7; PROSC; TMEM135; LIPE; LOC102273578; BCL2; SIRT3
	GO:0008017	microtubule binding	molecular_function	5	181	191	17059	0.0163394	0.028069	2.46724	CAMSAP1; DNM2; SUN2; NUSAP1; KIF21B
	GO:0008134	transcription factor binding	molecular_function	5	181	193	17059	0.0171123	0.0289122	2.44167	CREG1; PPP1R13L; RORA; LOC102273578; TRIB1
	GO:0031225	anchored component of membrane	cellular_component	3	181	95	17059	0.0184829	0.0309802	2.97627	ART1; VNN1; RGMA
	GO:0042803	protein homodimerization activity	molecular_function	11	181	573	17059	0.0193785	0.0319511	1.80931	RUNX1T1; NACC2; RNF17; CARM1; AMICA1; HOGA1; CAMK2G; MGLL; MAX; BCL2; HPRT1
	GO:0030426	growth cone	cellular_component	3	181	100	17059	0.0218645	0.0352931	2.82746	LOC102268798; PALLD; KIF21B
	GO:0044212	transcription regulatory region DNA binding	molecular_function	4	181	156	17059	0.0254758	0.0400706	2.41663	CARM1; TCF7L1; KLF15; MEF2C
	GO:0005923	bicellular tight junction	cellular_component	3	181	105	17059	0.0256013	0.0402165	2.69282	CLDN15; AMICA1; VASP
	GO:0017137	Rab GTPase binding	molecular_function	3	181	110	17059	0.0297	0.0454365	2.57042	ADPRHL1; GRTP1; RAB11FIP1
	GO:0007507	heart development	biological_process	3	181	112	17059	0.031442	0.0477453	2.52452	CCM2; BORCS8; MEF2C
	GO:0045296	cadherin binding	molecular_function	5	181	224	17059	0.0324669	0.0490593	2.10376	PPP1R13L; VASP; MKL2; LOC102273578; LOC102276627
	GO:0005622	intracellular	cellular_component	8	181	417	17059	0.0341386	0.0510213	1.80813	ASB2; RAPGEFL1; ADGRG6; ADPRHL1; GRTP1; PROSC; LOC102279692; DDX59
	GO:0005096	GTPase activator activity	molecular_function	5	181	227	17059	0.0343112	0.0512169	2.07596	OPHN1; ADPRHL1; GRTP1; ARHGAP24; ARHGAP10
	GO:0042787	protein ubiquitination involved in ubiquitin-dependent protein catabolic process	biological_process	3	181	116	17059	0.0351033	0.0521662	2.43746	UBE4B; CUL4A; TCEB1
	GO:0018105	peptidyl-serine phosphorylation	biological_process	3	181	117	17059	0.0360557	0.0531119	2.41663	MKNK2; CAMK2G; LOC102279692
	GO:0014069	postsynaptic density	cellular_component	4	181	172	17059	0.0365642	0.0537323	2.19183	ACTB; DNM2; CAMK2G; LOC102279692
	GO:0019904	protein domain specific binding	molecular_function	4	181	172	17059	0.0365642	0.0537323	2.19183	CENPJ; THRA; LAMP1; LOC102273578
	GO:0005925	focal adhesion	cellular_component	5	181	231	17059	0.0368739	0.0541227	2.04001	ACTB; AFAP1; PALLD; VASP; ARHGAP24
	GO:0008201	heparin binding	molecular_function	3	181	122	17059	0.0410404	0.0589028	2.31759	NAV2; COL5A1; CCDC80
	GO:0010629	negative regulation of gene expression	biological_process	3	181	123	17059	0.042082	0.0603273	2.29875	WDR35; ROS1; MEF2C
	GO:0003714	transcription corepressor activity	molecular_function	3	181	126	17059	0.045296	0.064335	2.24401	RUNX1T1; CREG1; MSC
	GO:0043234	protein complex	cellular_component	7	181	373	17059	0.045801	0.0649771	1.76874	ACTB; MTMR8; CCM2; FIS1; RAD54L; MEF2C; LOC102276627
	GO:0019899	enzyme binding	molecular_function	4	181	184	17059	0.0465655	0.0659856	2.04888	UBE4B; LAMP1; ATG3; SIRT3
	GO:0004672	protein kinase activity	molecular_function	3	181	131	17059	0.0509498	0.0707316	2.15837	TBRG4; SCYL1; LOC102279692
	GO:0000786	nucleosome	cellular_component	3	181	135	17059	0.0557389	0.0755964	2.09441	LOC102276058; LOC102276344; LOC102276627
	GO:0016032	viral process	biological_process	3	181	138	17059	0.0594848	0.0798759	2.04888	CARM1; CUL4A; TCEB1
	GO:0043687	post-translational protein modification	biological_process	3	181	142	17059	0.0646831	0.0850002	1.99117	FBXL18; CUL4A; TCEB1
	GO:0005788	endoplasmic reticulum lumen	cellular_component	3	181	142	17059	0.0646831	0.0850002	1.99117	COL5A1; P3H2; SERPINH1
	GO:0010008	endosome membrane	cellular_component	3	181	149	17059	0.0743322	0.0956367	1.89762	AP3D1; SUN2; LAMP1
	GO:0045944	positive regulation of transcription from RNA polymerase II promoter	biological_process	10	181	637	17059	0.077273	0.0986976	1.47957	RGMA; PPARA; THRA; ARMCX3; KLF15; RORA; RTF1; MEF2C; MKL2; PAX7
	GO:0003700	DNA binding transcription factor activity	molecular_function	9	181	563	17059	0.0775802	0.0989872	1.50664	RUNX1T1; CREB5; TCF7L1; PPARA; RORA; MEF2C; MSC; MAX; PAX7
	GO:0005654	nucleoplasm	cellular_component	26	181	1928	17059	0.0806558	0.102275	1.27099	USP47; RUNX1T1; CENPJ; CARM1; TCF7L1; NAV2; ZMYM4; RAD54L; PPARA; SUGP2; CUL4A; BOC; RORA; OIP5; RTF1; DZIP1; MEF2C; HSPB7; ZBTB20; MSC; TMEM70; TCEB1; MGLL; MAX; LOC102276627; FKBP5
	GO:0051260	protein homooligomerization	biological_process	3	181	156	17059	0.0846679	0.106812	1.81247	NACC2; KCTD7; FIS1
	GO:0030424	axon	cellular_component	4	181	221	17059	0.0867055	0.109047	1.70586	ACTB; PALLD; OPHN1; KIF21B
	GO:0031625	ubiquitin protein ligase binding	molecular_function	4	181	223	17059	0.0892698	0.111474	1.69056	PER3; CUL4A; LOC102273578; TRIB1
	GO:0006974	cellular response to DNA damage stimulus	biological_process	3	181	162	17059	0.0940565	0.116271	1.74534	USP47; RAD54L; CUL4A
	GO:0045121	membrane raft	cellular_component	3	181	164	17059	0.0972916	0.119788	1.72406	ACTB; LAMP1; SERPINH1
	GO:0003713	transcription coactivator activity	molecular_function	3	181	164	17059	0.0972916	0.119788	1.72406	CARM1; MKL2; MAX
	GO:0006508	proteolysis	biological_process	3	181	165	17059	0.0989286	0.121077	1.71361	RNPEPL1; CAPN10; CTSD
	GO:0003779	actin binding	molecular_function	4	181	234	17059	0.104067	0.126735	1.61109	AFAP1; PALLD; VASP; LSP1
	GO:0007275	multicellular organism development	biological_process	6	181	383	17059	0.113926	0.136578	1.47648	IFRD1; RNF17; ZMYM4; CREG1; RTL1; DZIP1
	GO:0005516	calmodulin binding	molecular_function	3	181	176	17059	0.117764	0.139951	1.60651	MKNK2; CAMSAP1; CAMK2G
	GO:0001077	transcriptional activator activity, RNA polymerase II proximal promoter sequence-specific DNA binding	molecular_function	3	181	178	17059	0.121346	0.143653	1.58846	PPARA; KLF15; MEF2C
	GO:0006468	protein phosphorylation	biological_process	4	181	247	17059	0.123016	0.14535	1.52629	MKNK2; ROS1; LOC102279692; PRKAR1B
	GO:0000978	RNA polymerase II proximal promoter sequence-specific DNA binding	molecular_function	4	181	247	17059	0.123016	0.14535	1.52629	NACC2; PPARA; NR1D1; MEF2C
	GO:0008285	negative regulation of cell proliferation	biological_process	4	181	250	17059	0.127603	0.150337	1.50798	NACC2; P3H2; CUL4A; FNTB
	GO:0042802	identical protein binding	molecular_function	10	181	703	17059	0.128551	0.151309	1.34066	ACTB; CENPJ; MSI1; NMNAT1; SUN2; PPP1R13L; CAMK2G; OIP5; LOC102273578; COL1A2
	GO:0006357	regulation of transcription from RNA polymerase II promoter	biological_process	4	181	257	17059	0.138608	0.161575	1.4669	TCF7L1; DBX1; CREG1; TCEB1
	GO:0003677	DNA binding	molecular_function	16	181	1203	17059	0.138718	0.161575	1.25351	CREB5; TCF7L1; ZMYM4; TIGD3; RAD54L; POLE2; PPARA; MCM3; RORA; NUSAP1; MEF2C; ZBTB20; MAX; LOC102276058; LOC102276344; PHF6
	GO:0003676	nucleic acid binding	molecular_function	3	181	188	17059	0.139939	0.162843	1.50397	KCMF1; DDX27; DZIP1
	GO:0043565	sequence-specific DNA binding	molecular_function	5	181	333	17059	0.143792	0.166406	1.41514	TCF7L1; DBX1; PPARA; RORA; PAX7
	GO:0005743	mitochondrial inner membrane	cellular_component	5	181	335	17059	0.146654	0.168962	1.4067	SLC25A33; SLC25A42; TOMM22; UCP3; TMEM70
	GO:0046982	protein heterodimerization activity	molecular_function	6	181	410	17059	0.146709	0.168962	1.37925	MEF2C; MAX; BCL2; LOC102276058; LOC102276344; LOC102276627
	GO:0000122	negative regulation of transcription from RNA polymerase II promoter	biological_process	7	181	491	17059	0.152092	0.173698	1.34367	PER3; PPP1R13L; ANKRD2; IGF2; RTF1; MEF2C; MAX
	GO:0019901	protein kinase binding	molecular_function	4	181	277	17059	0.17221	0.194865	1.36099	ACTB; CENPJ; GPRC5B; LOC102273578
	GO:0031965	nuclear membrane	cellular_component	3	181	205	17059	0.173921	0.195541	1.37925	KLHDC2; SUN2; BCL2
	GO:0008284	positive regulation of cell proliferation	biological_process	4	181	280	17059	0.177505	0.199389	1.34641	NACC2; CARM1; SLC25A33; CUL4A
	GO:0008283	cell proliferation	biological_process	3	181	211	17059	0.186543	0.208399	1.34003	CREG1; ROS1; BCL2
	GO:0005874	microtubule	cellular_component	4	181	287	17059	0.190096	0.212176	1.31357	CAMSAP1; CENPJ; DNM2; KIF21B
	GO:0008270	zinc ion binding	molecular_function	9	181	691	17059	0.199792	0.221591	1.22755	KCMF1; ZMYM4; PPARA; THRA; NR1D1; RNPEPL1; RORA; FNTB; SIRT3
	GO:0016607	nuclear speck	cellular_component	4	181	294	17059	0.202998	0.224943	1.28229	CBY1; OIP5; MEF2C; CYGB
	GO:0045893	positive regulation of transcription, DNA-templated	biological_process	5	181	372	17059	0.203946	0.225791	1.26678	CREB5; PPARA; NR1D1; RORA; MEF2C
	GO:0043066	negative regulation of apoptotic process	biological_process	4	181	304	17059	0.221921	0.243066	1.24011	USP47; ARHGAP10; BCL2; PAX7
	GO:0005856	cytoskeleton	cellular_component	4	181	305	17059	0.223843	0.244953	1.23605	ACTB; SEPT8; VASP; ARHGAP24
	GO:0005524	ATP binding	molecular_function	16	181	1309	17059	0.226186	0.247077	1.15201	ACTB; MKNK2; NAV2; NMNAT1; UBE4B; SCYL1; RAD54L; MCM3; RIMKLB; DDX27; ROS1; CKM; CAMK2G; LOC102279692; DDX59; KIF21B
	GO:0005578	proteinaceous extracellular matrix	cellular_component	3	181	242	17059	0.255787	0.276952	1.16837	COL26A1; PTPRZ1; MFAP5
	GO:0043231	intracellular membrane-bounded organelle	cellular_component	4	181	328	17059	0.269304	0.291075	1.14937	ANKRD2; MEF2C; RAB11FIP1; GPRC5B
	GO:0035556	intracellular signal transduction	biological_process	4	181	329	17059	0.271328	0.293005	1.14588	MKNK2; ASB2; CAMK2G; LOC102279692
	GO:0005783	endoplasmic reticulum	cellular_component	8	181	668	17059	0.279275	0.30027	1.12873	RGMA; FIS1; COL26A1; P3H2; RTN2; SERPINH1; MEST; COL1A2
	GO:0005634	nucleus	cellular_component	46	181	4109	17059	0.302214	0.323238	1.05511	ACTB; RUNX1T1; MKNK2; NACC2; RNF17; CARM1; CREB5; MSI1; TCF7L1; DBX1; NACAD; PALLD; PER3; NMNAT1; UBE4B; TIGD3; OTUB2; MCM3; THRA; NR1D1; ARMCX3; PPP1R13L; LOC102280703; ANKRD2; KLF15; LOC102266965; PRR11; RORA; OIP5; DZIP1; MEF2C; HSPB7; ZBTB20; MKL2; GPRC5B; MSC; LIPE; LOC102273381; LOC102273578; MAX; TRIB1; LOC102276058; LOC102276627; PAX7; PSMD13; ARMC12
	GO:0030425	dendrite	cellular_component	3	181	263	17059	0.305308	0.326263	1.07508	NR1D1; KIF21B; MAX
	GO:0009986	cell surface	cellular_component	4	181	348	17059	0.310341	0.330779	1.08332	ART1; ROS1; ADGRA2; GPRC5B
	GO:0045892	negative regulation of transcription, DNA-templated	biological_process	4	181	350	17059	0.314498	0.33492	1.07713	USP47; RUNX1T1; NACC2; NR1D1
	GO:0005813	centrosome	cellular_component	4	181	360	17059	0.335387	0.355932	1.04721	CENPJ; TMEM67; WDR35; CEP41
	GO:0015031	protein transport	biological_process	4	181	361	17059	0.337483	0.357668	1.04431	NACAD; ATG3; CEP41; RAB11FIP1
	GO:0007049	cell cycle	biological_process	3	181	282	17059	0.350943	0.369889	1.00264	MCM3; LOC102280703; OIP5
	GO:0070062	extracellular exosome	cellular_component	12	181	1084	17059	0.364946	0.383661	1.04334	ACTB; UBAC1; CREB5; RGMA; CREG1; LTBP3; COL5A1; A2ML1; LSP1; GPRC5B; LOC102276627; FKBP5
	GO:0005615	extracellular space	cellular_component	11	181	999	17059	0.371264	0.389638	1.03777	ACTB; GGH; CREG1; A2ML1; CKM; CCDC80; CTSD; IGF2; GPRC5B; COL1A2; ANGPTL1
	GO:0004674	protein serine/threonine kinase activity	molecular_function	3	181	292	17059	0.375036	0.39326	0.968308	MKNK2; CAMK2G; LOC102279692
	GO:0005730	nucleolus	cellular_component	7	181	660	17059	0.401655	0.420456	0.999607	NACC2; DDX27; NUSAP1; RTF1; GPRC5B; DDX59; PHF6
	GO:0005829	cytosol	cellular_component	34	181	3147	17059	0.408032	0.426043	1.01826	FBXL18; ACTB; UBAC1; CENPJ; KCTD7; CARM1; MTMR8; TCF7L1; AFAP1; PALLD; TTPA; THRA; PPP1R13L; VASP; ANKRD2; CAPN10; LAMP1; ARHGAP24; ATG3; OIP5; DZIP1; MEF2C; GOT1L1; GPRC5B; TCEB1; CYGB; LIPE; MGLL; ARHGAP10; EIF4E3; PRKAR1B; ATHL1; PSMD13; FKBP5
	GO:0030154	cell differentiation	biological_process	5	181	489	17059	0.417681	0.433542	0.963687	IFRD1; NR1D1; ROS1; CAMK2G; ARHGAP24
	GO:0048471	perinuclear region of cytoplasm	cellular_component	5	181	494	17059	0.427138	0.442239	0.953933	ROS1; LOC102266965; LAMP1; GDPD1; ARHGAP10
	GO:0005737	cytoplasm	cellular_component	39	181	3677	17059	0.458156	0.472761	0.999645	USP47; MKNK2; SEPT8; CAMSAP1; RNF17; CARM1; MTMR8; MSI1; CCM2; ZMYM4; PER3; UBE4B; AASS; CRACR2B; WDR35; NR1D1; RIMKLB; OPHN1; JOSD1; DDX27; CKM; RNPEPL1; CAMK2G; LOC102266965; PRR11; NUSAP1; DZIP1; MEF2C; HSPB7; RAB11FIP1; PCMTD2; LIPE; DDX59; LOC102273381; MAX; RALGPS2; TRIB1; FKBP5; HPRT1
	GO:0016020	membrane	cellular_component	12	181	1214	17059	0.527853	0.542859	0.931617	LOC102273748; ACTB; RAPGEFL1; DPP10; ROS1; PRR11; GDPD1; LSP1; MGLL; BCL2; LOC102276627; FKBP5
	GO:0004930	G-protein coupled receptor activity	molecular_function	3	181	359	17059	0.530996	0.545635	0.787593	ADGRG6; ADGRA2; GPRC5B
	GO:0007186	G-protein coupled receptor signaling pathway	biological_process	3	181	425	17059	0.663829	0.676479	0.665284	RAPGEFL1; ADGRG6; ADGRA2
	GO:0005794	Golgi apparatus	cellular_component	5	181	663	17059	0.710155	0.721297	0.710774	UBAC1; COL26A1; SCYL1; P3H2; CBY1
	GO:0030054	cell junction	cellular_component	3	181	457	17059	0.718313	0.728981	0.6187	DNM2; OPHN1; PPP1R13L
	GO:0007165	signal transduction	biological_process	3	181	506	17059	0.788764	0.796535	0.558786	OPHN1; ARHGAP24; ARHGAP10
	GO:0005789	endoplasmic reticulum membrane	cellular_component	5	181	728	17059	0.789639	0.796765	0.647312	PEMT; TMEM67; MEST; MGLL; BCL2
	GO:0005886	plasma membrane	cellular_component	26	181	2946	17059	0.826025	0.832796	0.831794	ART1; ACTB; VNN1; AP3D1; UBAC1; CENPJ; KCTD7; RGMA; LOC102268798; PALLD; CLDN15; PTPRZ1; AMICA1; DPP10; JOSD1; ROS1; ADGRG6; CAPN10; BOC; LSP1; ADGRA2; GPRC5B; MGLL; ARHGAP10; RALGPS2; PRKAR1B
	GO:0006355	regulation of transcription, DNA-templated	biological_process	6	181	887	17059	0.836717	0.842885	0.637533	RUNX1T1; CARM1; TCF7L1; RORA; MEF2C; PHF6
	GO:0005576	extracellular region	cellular_component	7	181	1053	17059	0.876876	0.881895	0.626534	LOC102273748; CREG1; LTBP3; COL5A1; LOC102286123; LOC102276627; PLAC1
	GO:0046872	metal ion binding	molecular_function	15	181	2007	17059	0.915034	0.918768	0.704399	RUNX1T1; MKNK2; RNF17; CREB5; COL5A1; RIMKLB; NPTXR; KLF15; GDPD1; OIP5; DZIP1; ZBTB20; DDX59; COL1A2; PHF6
	GO:0005509	calcium ion binding	molecular_function	3	181	650	17059	0.917929	0.920924	0.434994	LOC102268798; LTBP3; CRACR2B
	GO:0005887	integral component of plasma membrane	cellular_component	5	181	940	17059	0.938154	0.940447	0.501322	ART1; PTPRZ1; BOC; LOC102279692; IFITM5
	GO:0006351	transcription, DNA-templated	biological_process	9	181	1532	17059	0.968631	0.970208	0.55368	RUNX1T1; NACC2; TCF7L1; PER3; NR1D1; PPP1R13L; ZBTB20; PAX7; PHF6
	GO:0003723	RNA binding	molecular_function	4	181	971	17059	0.979242	0.980039	0.388254	MSI1; SUGP2; RTF1; DDX59
	GO:0016021	integral component of membrane	cellular_component	24	181	3477	17059	0.991626	0.991626	0.650551	LOC102268798; SLC25A33; CLDN15; PEMT; RTL1; TMEM67; AMICA1; SLC25A42; NPTXR; ROS1; LOC102271731; LOC102281352; ADGRG6; NDST2; LAMP1; GDPD1; UCP3; MEST; ADGRA2; TMEM135; GPRC5B; KIAA1644; LOC102275956; BCL2

## Sheet: MvE-kegg-cis
	Table S5. Cis-Target gene enrichment GO and KEGG analysis of each group.
	id	term	ListHits	ListTotal	PopHits	PopTotal	pval	padj(FDR)	Enrichment_score	Gene
	ko04710	Circadian rhythm	3	66	32	7705	0.000147451	0.0131426	10.9446	PER3; NR1D1; RORA
	ko04066	HIF-1 signaling pathway	5	66	101	7705	0.000210244	0.0131426	5.77933	MKNK2; PIK3R3; CAMK2G; TCEB1; BCL2
	ko04210	Apoptosis	5	66	145	7705	0.00143795	0.0320825	4.0256	ACTB; PIK3R3; MCL1; CTSD; BCL2
	ko04261	Adrenergic signaling in cardiomyocytes	5	66	149	7705	0.00165318	0.0320825	3.91753	CREB5; PIK3R3; SCN4B; CAMK2G; BCL2
	ko04923	Regulation of lipolysis in adipocytes	3	66	60	7705	0.00167076	0.0320825	5.83712	PIK3R3; LIPE; MGLL
	ko04725	Cholinergic synapse	4	66	112	7705	0.0026204	0.033279	4.16937	CREB5; PIK3R3; CAMK2G; BCL2
	ko04611	Platelet activation	4	66	121	7705	0.00366066	0.0381776	3.85925	ACTB; PIK3R3; VASP; COL1A2
	ko04360	Axon guidance	5	66	179	7705	0.00414132	0.0381776	3.26096	SRGAP2; PIK3R3; CAMK2G; BOC; EPHA2
	ko04925	Aldosterone synthesis and secretion	3	66	80	7705	0.00476921	0.0381776	4.37784	CREB5; CAMK2G; LIPE
	ko04670	Leukocyte transendothelial migration	4	66	129	7705	0.00480978	0.0381776	3.61992	ACTB; CLDN15; PIK3R3; VASP
	ko04152	AMPK signaling pathway	4	66	129	7705	0.00480978	0.0381776	3.61992	CREB5; PIK3R3; LIPE; ADIPOR1
	ko04910	Insulin signaling pathway	4	66	141	7705	0.0069846	0.046778	3.31184	MKNK2; PIK3R3; LIPE; PRKAR1B
	ko04211	Longevity regulating pathway	3	66	94	7705	0.00841188	0.046778	3.72582	CREB5; PIK3R3; ADIPOR1
	ko04510	Focal adhesion	5	66	211	7705	0.00910121	0.046778	2.76641	ACTB; PIK3R3; VASP; COL1A2; BCL2
	ko04915	Estrogen signaling pathway	3	66	102	7705	0.0111417	0.046778	3.4336	CREB5; PIK3R3; FKBP5
	ko04922	Glucagon signaling pathway	3	66	102	7705	0.0111417	0.046778	3.4336	CREB5; PPARA; CAMK2G
	ko04151	PI3K-Akt signaling pathway	7	66	360	7705	0.0112889	0.046778	2.26999	CREB5; PIK3R3; MCL1; EPHA2; LOC102273578; COL1A2; BCL2
	ko04921	Oxytocin signaling pathway	4	66	159	7705	0.0114183	0.046778	2.93692	ACTB; PIK3R3; CAMK2G; MEF2C
	ko04750	Inflammatory mediator regulation of TRP channels	3	66	108	7705	0.0135263	0.0515933	3.24285	LOC102283844; PIK3R3; CAMK2G
	ko04024	cAMP signaling pathway	5	66	231	7705	0.0138124	0.0515933	2.52689	CREB5; PIK3R3; PPARA; CAMK2G; LIPE
	ko04022	cGMP-PKG signaling pathway	4	66	169	7705	0.0145687	0.0528636	2.76313	CREB5; PIK3R3; VASP; MEF2C
	ko04919	Thyroid hormone signaling pathway	3	66	116	7705	0.0171802	0.0606078	3.0192	ACTB; PIK3R3; THRA
	ko04071	Sphingolipid signaling pathway	3	66	124	7705	0.0213998	0.0701704	2.82441	PIK3R3; CTSD; BCL2
	ko04722	Neurotrophin signaling pathway	3	66	125	7705	0.0219682	0.0701704	2.80182	PIK3R3; CAMK2G; BCL2
	ko04142	Lysosome	3	66	133	7705	0.0268494	0.0764255	2.63329	AP3D1; LAMP1; CTSD
	ko04120	Ubiquitin mediated proteolysis	3	66	146	7705	0.0360753	0.0856519	2.39882	UBE4B; CUL4A; TCEB1
	ko04015	Rap1 signaling pathway	4	66	216	7705	0.0371215	0.0856519	2.1619	ACTB; PIK3R3; VASP; EPHA2
	ko04390	Hippo signaling pathway	3	66	161	7705	0.0487491	0.099143	2.17532	ACTB; TCF7L1; LOC102273578
	ko04630	Jak-STAT signaling pathway	3	66	177	7705	0.0646649	0.117321	1.97869	PIK3R3; MCL1; BCL2
	ko04010	MAPK signaling pathway	3	66	256	7705	0.175812	0.22107	1.36808	MKNK2; MEF2C; MAX
