# Supplementary material for: Genome-Wide Analysis Reveals Changes in Polled Yak Long Non-coding RNAs in Skeletal Muscle Development
Source: Front Genet. 2020 Apr 15;11:365. doi: 10.3389/fgene.2020.00365 (PMC7176074; doi:10.3389/fgene.2020.00365)
Supplement: TABLE S6 — Trans-target gene enrichment GO and KEGG analysis of each group. [file Table_6.XLSX]

## Sheet: AvE-go-trans
	Table S6. Trans-Target gene enrichment GO and KEGG analysis of each group.
	id	term	category	ListHits	ListTotal	PopHits	PopTotal	pval	padj	Enrichment_score	Gene
	GO:0005747	mitochondrial respiratory chain complex I	cellular_component	3	91	46	17059	0.000104178	0.000583047	12.2258	PARK7; NDUFA5; NDUFB2
	GO:0032981	mitochondrial respiratory chain complex I assembly	biological_process	3	91	48	17059	0.000123214	0.00068384	11.7163	NDUFA5; NDUFAF6; NDUFB2
	GO:0008270	zinc ion binding	molecular_function	10	91	691	17059	0.00110533	0.00298036	2.7129	TRAF5; SMPDL3A; DNAJC24; CRYZ; CPE; MSRB2; CA5B; FBXO30; GCH1; MID1
	GO:0043123	positive regulation of I-kappaB kinase/NF-kappaB signaling	biological_process	3	91	115	17059	0.00333775	0.00688217	4.8903	LOC102283813; TRAF5; TMEM9B
	GO:0005743	mitochondrial inner membrane	cellular_component	5	91	335	17059	0.00904412	0.0146431	2.79793	SLC25A43; NDUFAF6; HADHB; MRPL53; SFXN1
	GO:0004871	signal transducer activity	molecular_function	3	91	155	17059	0.00950942	0.0153348	3.62829	LOC102283813; TMEM9B; MAP3K12
	GO:0005739	mitochondrion	cellular_component	10	91	966	17059	0.01361	0.0209821	1.9406	RILP; GATC; LOC102267851; PARK7; NDUFAF6; HADHB; PDHA1; MSRB2; CA5B; DHFR
	GO:0043234	protein complex	cellular_component	5	91	373	17059	0.0147593	0.0223067	2.51289	RILP; CNST; SASH1; GCH1; N6AMT1
	GO:0005525	GTP binding	molecular_function	5	91	381	17059	0.0162245	0.0241734	2.46013	RASEF; ARL11; GCH1; IFI44L; RAB17
	GO:0005856	cytoskeleton	cellular_component	4	91	305	17059	0.0236271	0.032851	2.45851	DNAJC24; RSPH3; SGCB; SGCE
	GO:0031625	ubiquitin protein ligase binding	molecular_function	3	91	223	17059	0.0314489	0.0413116	2.5219	TRAF5; CDKN1A; MID1
	GO:0005759	mitochondrial matrix	cellular_component	3	91	238	17059	0.0385184	0.0496195	2.36296	PARK7; PDHA1; CA5B
	GO:0003924	GTPase activity	molecular_function	3	91	269	17059	0.0557962	0.068943	2.09065	RASEF; GCH1; RAB17
	GO:0019901	protein kinase binding	molecular_function	3	91	277	17059	0.0608356	0.0743422	2.03027	CDKN1A; SASH1; MAP3K12
	GO:0008284	positive regulation of cell proliferation	biological_process	3	91	280	17059	0.062786	0.0764451	2.00852	BTC; IGF1; LOC102284334
	GO:0005794	Golgi apparatus	cellular_component	6	91	663	17059	0.0637821	0.077375	1.69648	MAMLD1; FAM114A1; CPE; GLT8D2; SGCE; B2M
	GO:0005622	intracellular	cellular_component	4	91	417	17059	0.0722135	0.0869696	1.79819	DCLK1; CLIC2; ARL11; RAB17
	GO:0042803	protein homodimerization activity	molecular_function	5	91	573	17059	0.0857016	0.102473	1.63579	PARK7; MYOM1; MAP3K12; GCH1; MID1
	GO:0043231	intracellular membrane-bounded organelle	cellular_component	3	91	328	17059	0.0983432	0.116335	1.71459	CNST; LOC102275351; SYT13
	GO:0005829	cytosol	cellular_component	21	91	3147	17059	0.103348	0.121179	1.25093	WDR73; RILP; TRAF5; FBXL21; CDKN1A; PARK7; COMMD8; CRYZ; FAM114A1; IGF1; MSRB2; MAP3K12; LOC102275351; RASEF; FBXO30; GCH1; N6AMT1; GNE; RGS5; MID1; B2M
	GO:0005813	centrosome	cellular_component	3	91	360	17059	0.126288	0.144515	1.56218	TRAF5; MAMLD1; ANKRD26
	GO:0005509	calcium ion binding	molecular_function	5	91	650	17059	0.133639	0.152664	1.44201	SELL; RASEF; GCH1; SYT13; S100A1
	GO:0005730	nucleolus	cellular_component	5	91	660	17059	0.140661	0.160137	1.42016	NKRF; CDKN1A; MRO; PDHA1; PNMA2
	GO:0005783	endoplasmic reticulum	cellular_component	5	91	668	17059	0.146402	0.166105	1.40316	VASH1; PARK7; ENTPD5; HADHB; MINPP1
	GO:0042802	identical protein binding	molecular_function	5	91	703	17059	0.172748	0.191431	1.3333	TRAF5; MYOM1; RASEF; MID1; B2M
	GO:0005615	extracellular space	cellular_component	6	91	999	17059	0.283816	0.302618	1.1259	VASH1; SMPDL3A; BTC; CPE; IGF1; B2M
	GO:0007165	signal transduction	biological_process	3	91	506	17059	0.284513	0.302693	1.11143	TRAF5; IL1RL1; CLIC2
	GO:0016021	integral component of membrane	cellular_component	20	91	3477	17059	0.298763	0.315974	1.07829	SLC25A43; TAAR1; ANO3; TMEM30B; BTC; LOC102267851; IFNAR1; CNST; TMEM9B; GLT8D2; IL1RL1; LOC102288394; CYYR1; IGSF3; SELL; DSEL; SGCB; SFXN1; MFSD4; SGCE
	GO:0005737	cytoplasm	cellular_component	21	91	3677	17059	0.308526	0.32461	1.07063	LOC102283813; VASH1; DNAJC24; PARK7; NCF2; DDIT4L; LIX1; CLIC2; RSPH3; LOC102275351; SGCB; DHFR; GCH1; AGL; IFI44L; N6AMT1; GNE; RGS5; GINS1; ANKLE1; S100A1
	GO:0005886	plasma membrane	cellular_component	15	91	2946	17059	0.511793	0.527638	0.954488	TAAR1; ANO3; TMEM30B; BTC; PARK7; IFNAR1; CNST; IL1RL1; LOC102288394; IGSF3; MAP3K12; SYT13; RAB17; RGS5; SGCE
	GO:0005887	integral component of plasma membrane	cellular_component	4	91	940	17059	0.567529	0.582395	0.797709	IFNAR1; SELL; SYT13; TRPC4
	GO:0006355	regulation of transcription, DNA-templated	biological_process	3	91	887	17059	0.703172	0.717171	0.63403	MAMLD1; COMMD8; SUPT7L
	GO:0005524	ATP binding	molecular_function	5	91	1309	17059	0.707936	0.719825	0.716049	GATC; DCLK1; RAD54B; MAP3K12; GNE
	GO:0005576	extracellular region	cellular_component	3	91	1053	17059	0.820843	0.830823	0.534078	LOC102283813; SMPDL3A; ENTPD5
	GO:0005654	nucleoplasm	cellular_component	5	91	1928	17059	0.953141	0.960351	0.486155	MAMLD1; COMMD8; SUPT7L; FAM114A1; GCH1
	GO:0006351	transcription, DNA-templated	biological_process	3	91	1532	17059	0.968501	0.971418	0.367092	MAMLD1; COMMD8; SUPT7L
	GO:0046872	metal ion binding	molecular_function	3	91	2007	17059	0.995844	0.997342	0.280212	CDKN1A; LOC102286844; GNE
	GO:0005634	nucleus	cellular_component	10	91	4109	17059	0.998692	0.998692	0.456222	FAM110C; NKRF; FBXL21; PARK7; RAD54B; SUPT7L; FAM114A1; CLIC2; LOC102284334; GCH1

## Sheet: AvE-kegg-trans
	Table S6. Trans-Target gene enrichment GO and KEGG analysis of each group.
	id	term	ListHits	ListTotal	PopHits	PopTotal	pval	padj	Enrichment_score	Gene
	ko00190	Oxidative phosphorylation	4	35	136	7705	0.000337526	0.006413	6.47479	LOC102286844; NDUFA5; LOC102283409; NDUFB2
	ko04012	ErbB signaling pathway	3	35	91	7705	0.000720596	0.0109531	7.25746	CDKN1A; BTC; ERBB3
	ko04066	HIF-1 signaling pathway	3	35	101	7705	0.00106599	0.0135025	6.5389	CDKN1A; PDHA1; IGF1
	ko04151	PI3K-Akt signaling pathway	3	35	360	7705	0.0786143	0.120383	1.83452	CDKN1A; IFNAR1; IGF1

## Sheet: MvA-go-trans
	Table S6. Trans-Target gene enrichment GO and KEGG analysis of each group.
	id	term	category	ListHits	ListTotal	PopHits	PopTotal	pval	padj	Enrichment_score	Gene
	GO:0005622	intracellular	cellular_component	3	29	417	17059	0.00515187	0.00785824	4.23195	CLIC2; ARL11; RAB17
	GO:0007165	signal transduction	biological_process	3	29	506	17059	0.0100897	0.0146482	3.4876	CDC42EP3; CLIC2; RIN1
	GO:0008270	zinc ion binding	molecular_function	3	29	691	17059	0.0283572	0.0355943	2.55387	LOC102268256; MSRB2; FBXO30
	GO:0046872	metal ion binding	molecular_function	6	29	2007	17059	0.0469949	0.0560178	1.75857	CDKN1A; AMPD3; ARSK; STEAP3; CARNS1; PDLIM5
	GO:0005829	cytosol	cellular_component	8	29	3147	17059	0.071702	0.0818966	1.49537	CDKN1A; CDC42EP3; AMPD3; MSRB2; RIN1; CARNS1; FBXO30; PDLIM5
	GO:0005576	extracellular region	cellular_component	3	29	1053	17059	0.10067	0.111291	1.6759	IL17RA; AMPD3; ARSK
	GO:0005737	cytoplasm	cellular_component	6	29	3677	17059	0.438339	0.449531	0.959872	CDC42EP3; CLIC2; STEAP3; RIN1; AGL; S100A1
	GO:0005886	plasma membrane	cellular_component	4	29	2946	17059	0.577987	0.587742	0.798698	CDC42EP3; IL17RA; RIN1; RAB17
	GO:0016021	integral component of membrane	cellular_component	4	29	3477	17059	0.733088	0.739222	0.676723	FAM210B; MGST1; LOC102286846; GLCE
	GO:0005634	nucleus	cellular_component	3	29	4109	17059	0.943398	0.943398	0.429478	LOC102268256; CLIC2; CCNL1

## Sheet: MvE-go-trans
	Table S6. Trans-Target gene enrichment GO and KEGG analysis of each group.
	id	term	category	ListHits	ListTotal	PopHits	PopTotal	pval	padj	Enrichment_score	Gene
	GO:0004871	signal transducer activity	molecular_function	4	76	155	17059	0.000638174	0.00210433	5.79253	LOC102283813; GNG2; TMEM9B; MAP3K12
	GO:0005856	cytoskeleton	cellular_component	4	76	305	17059	0.0116263	0.0195008	2.94374	RSPH3; RIN1; SGCB; SGCE
	GO:0005743	mitochondrial inner membrane	cellular_component	4	76	335	17059	0.0168304	0.0259931	2.68013	SLC25A43; NDUFAF6; HADHB; SLC25A3
	GO:0030424	axon	cellular_component	3	76	221	17059	0.0170207	0.0262119	3.04698	DCLK1; MAP3K12; LPAR3
	GO:0005765	lysosomal membrane	cellular_component	3	76	223	17059	0.0175333	0.0269244	3.01965	TMEM9B; HPSE; LOC102273986
	GO:0005622	intracellular	cellular_component	4	76	417	17059	0.038324	0.051771	2.1531	DCLK1; CLIC2; ARL11; HPSE
	GO:0043231	intracellular membrane-bounded organelle	cellular_component	3	76	328	17059	0.0586575	0.076001	2.05299	CNST; LOC102275351; SYT13
	GO:0005739	mitochondrion	cellular_component	7	76	966	17059	0.0651131	0.0835619	1.62653	GATC; LOC102267851; PARK7; NDUFAF6; HADHB; DHFR; SLC25A3
	GO:0005509	calcium ion binding	molecular_function	5	76	650	17059	0.0695044	0.0885647	1.72662	SRR; SELL; RASEF; SYT13; S100A1
	GO:0005783	endoplasmic reticulum	cellular_component	5	76	668	17059	0.0770478	0.0965047	1.68009	PARK7; ENTPD5; CDNF; HADHB; MINPP1
	GO:0042802	identical protein binding	molecular_function	5	76	703	17059	0.0930062	0.113556	1.59645	RASEF; FOXJ2; MID1; NPL; B2M
	GO:0042803	protein homodimerization activity	molecular_function	4	76	573	17059	0.112095	0.134564	1.56691	SRR; PARK7; MAP3K12; MID1
	GO:0005794	Golgi apparatus	cellular_component	4	76	663	17059	0.173138	0.197297	1.35421	FAM114A1; GLT8D2; SGCE; B2M
	GO:0030154	cell differentiation	biological_process	3	76	489	17059	0.173712	0.197533	1.37706	TDRD12; CPNE1; FOXJ2
	GO:0005737	cytoplasm	cellular_component	19	76	3677	17059	0.189811	0.214934	1.15984	LOC102283813; SRR; PSMA6; PARK7; NCF2; BID; DDIT4L; LIX1; HERC6; CPNE1; CLIC2; RSPH3; LOC102275351; RIN1; SGCB; DHFR; N6AMT1; S100A1; NPL
	GO:0016021	integral component of membrane	cellular_component	18	76	3477	17059	0.19307	0.217709	1.162	SLC25A43; FAM210B; TMEM30B; BTC; SCAMP5; LOC102267851; CNST; TMEM9B; GLT8D2; CYYR1; SELL; DSEL; SGCB; SMIM13; SLC25A3; CD300LG; SGCE; LOC102273986
	GO:0005524	ATP binding	molecular_function	7	76	1309	17059	0.226406	0.251096	1.20032	NMRK1; SRR; GATC; DCLK1; RAD54B; TDRD12; MAP3K12
	GO:0005887	integral component of plasma membrane	cellular_component	5	76	940	17059	0.240697	0.264535	1.19394	IL17RA; SELL; LPAR3; SYT13; TRPC4
	GO:0005829	cytosol	cellular_component	15	76	3147	17059	0.321606	0.343259	1.06988	NMRK1; FBXL21; PARK7; FAM114A1; HERC6; CHMP1B; MAP3K12; LOC102275351; RASEF; RIN1; N6AMT1; PDLIM5; MID1; B2M; IL15
	GO:0005730	nucleolus	cellular_component	3	76	660	17059	0.339068	0.359052	1.02028	NONO; URB2; PNMA2
	GO:0005886	plasma membrane	cellular_component	13	76	2946	17059	0.441698	0.458719	0.990491	TMEM30B; BTC; SCAMP5; PARK7; CNST; GNG2; IL17RA; CPNE1; MAP3K12; RIN1; LPAR3; SYT13; SGCE
	GO:0005615	extracellular space	cellular_component	4	76	999	17059	0.46126	0.477196	0.898741	BTC; CDNF; B2M; IL15
	GO:0070062	extracellular exosome	cellular_component	4	76	1084	17059	0.534335	0.546502	0.828268	PSMA6; GNG2; TXNDC16; MINPP1
	GO:0005576	extracellular region	cellular_component	3	76	1053	17059	0.698033	0.711228	0.639489	LOC102283813; ENTPD5; IL17RA
	GO:0016020	membrane	cellular_component	3	76	1214	17059	0.798764	0.810798	0.55468	LOC102283813; CNST; GNG2
	GO:0005634	nucleus	cellular_component	14	76	4109	17059	0.84737	0.853706	0.764772	FAM110C; FBXL21; PSMA6; PARK7; RAD54B; FAM114A1; HERC6; CLIC2; LOC102284334; NONO; RPL36A; HPSE; FOXJ2; LOC102274174
	GO:0006351	transcription, DNA-templated	biological_process	3	76	1532	17059	0.919135	0.924279	0.439544	ATP1B4; CPNE1; NONO
	GO:0046872	metal ion binding	molecular_function	3	76	2007	17059	0.983289	0.985117	0.335516	NMRK1; LOC102286844; PDLIM5

## Sheet: MvE-kegg-trans
	Table S6. Trans-Target gene enrichment GO and KEGG analysis of each group.
	id	term	ListHits	ListTotal	PopHits	PopTotal	pval	padj	Enrichment_score	Gene
	ko04260	Cardiac muscle contraction	3	35	79	7705	0.000421044	0.0324204	8.35986	ATP1B4; LOC102286844; LOC102283409
	ko00190	Oxidative phosphorylation	3	35	136	7705	0.00318101	0.0585771	4.85609	LOC102286844; NDUFA5; LOC102283409
	ko04151	PI3K-Akt signaling pathway	3	35	360	7705	0.0786143	0.127049	1.83452	GNG2; LPAR3; ITGB3
