# Supplementary material for: Genome-Wide Analysis Reveals Changes in Polled Yak Long Non-coding RNAs in Skeletal Muscle Development
Source: Front Genet. 2020 Apr 15;11:365. doi: 10.3389/fgene.2020.00365 (PMC7176074; doi:10.3389/fgene.2020.00365)
Supplement: TABLE S7 — Muscle growth-associated differentially expressed lncRNAs and their target genes in each group. [file Table_7.XLSX]

## Sheet: AvsE
Table S7. Muscle growth-associated differentially expressed lncRNAs and their target genes in each group.
	lnc_id	EL	AL	up_down_L	gene_id	EM	AM	up_down_M	degree
	XR_001351960.1	9.88588	25.1673	Up	BCL2	2.17939	9.3103	Up	cis
	TCONS_00018875	2.05113	13.4536	Up	BCL6	2.73929	15.5817	Up	cis
	XR_001351930.1	27.1805	2.0543	Down	CASP9	2.40505	0.353457	Down	cis
	TCONS_00006889	4.61206	0.356143	Down	CDKN1A	31.0437	5.90294	Down	trans
	TCONS_00004924	10.1992	1.30772	Down	CHRNA1	33.6292	5.6391	Down	trans
	TCONS_00010528	3.51221	0.186728	Down	CHRNA1	33.6292	5.6391	Down	trans
	TCONS_00033325	10.2464	0.0243006	Down	COL1A2	854.513	20.1651	Down	cis
	TCONS_00006889	4.61206	0.356143	Down	IFNAR1	6.05267	1.64916	Down	trans
	TCONS_00014143	0.131544	3.27163	Up	IGF1	3.13483	0.563145	Down	trans
	TCONS_00024277	21.9857	0	Down	IGF2	544.274	9.50674	Down	cis
	TCONS_00024310	2509.2	320.08	Down	IGF2	544.274	9.50674	Down	cis
	TCONS_00002571	0.407617	3.32735	Up	JSRP1	19.0192	137.042	Up	cis
	TCONS_00033433	14.4328	23.0134	Up	MAX	9.05157	30.5175	Up	cis
	TCONS_00034044	4.08536	0.0313162	Down	PAX7	8.80797	0.184699	Down	cis
	TCONS_00034047	2.77946	0.0378509	Down	PAX7	8.80797	0.184699	Down	cis
	TCONS_00034048	3.29863	0.0227364	Down	PAX7	8.80797	0.184699	Down	cis
	TCONS_00010478	7.23961	0.0109772	Down	RTL1	7.73278	0.0167216	Down	cis
	XR_314844.1	159.786	0.514416	Down	RTL1	7.73278	0.0167216	Down	cis
	TCONS_00024283	0.128228	1.18699	Up	TNNI2	407.998	4199.96	Up	cis
	TCONS_00024284	2.67e-09	0.917045	Up	TNNI2	407.998	4199.96	Up	cis

## Sheet: MvsE
Table S7. Muscle growth-associated differentially expressed lncRNAs and their target genes in each group.
	lnc_id	EL	ML	up_down.x	gene_id	EM	MM	up_down.y	degree
	TCONS_00001123	14.8711	0	Down	ACTB	348.686	56.8442	Down	cis
	TCONS_00001128	5.60053	0	Down	ACTB	348.686	56.8442	Down	cis
	TCONS_00001129	10.8546	0	Down	ACTB	348.686	56.8442	Down	cis
	XR_001351960.1	9.88588	34.2083	Up	BCL2	2.17939	13.0828	Up	cis
	TCONS_00033325	10.2464	0	Down	COL1A2	854.513	21.1389	Down	cis
	TCONS_00007120	4.5147	0.095744	Down	CREB5	2.63858	0.289544	Down	cis
	TCONS_00027958	25.8948	65.195	Up	EPHA2	2.75876	0.933214	Down	cis
	TCONS_00005770	8.39842	0.766301	Down	GNG2	7.01182	0.586123	Down	trans
	TCONS_00009012	0.0421132	48.5284	Up	GNG2	7.01182	0.586123	Down	trans
	TCONS_00009014	0.0175656	20.7735	Up	GNG2	7.01182	0.586123	Down	trans
	TCONS_00006889	4.61206	0.29726	Down	ITGB3	1.18514	0.267646	Down	trans
	TCONS_00012561	98.5615	9.01362	Down	ITGB3	1.18514	0.267646	Down	trans
	TCONS_00032270	1.08528	3.64294	Up	LIPE	1.25648	32.0516	Up	cis
	TCONS_00033062	37.7333	2.75528	Down	LOC102273578	10.2553	1.47212	Down	cis
	TCONS_00005770	8.39842	0.766301	Down	LPAR3	5.098	0.0951996	Down	trans
	TCONS_00008199	94.8695	9.21125	Down	LPAR3	5.098	0.0951996	Down	trans
	TCONS_00012561	98.5615	9.01362	Down	MCL1	24.1275	63.4282	Up	cis
	TCONS_00027657	0.30627	2.05022	Up	MEF2C	64.1295	17.282	Down	cis
	TCONS_00032914	5.48819	72.9498	Up	MGLL	3.01448	75.3452	Up	cis
	TCONS_00032917	4.31177	70.2646	Up	MGLL	3.01448	75.3452	Up	cis
	TCONS_00034044	4.08536	0.0196052	Down	PAX7	8.80797	0.28631	Down	cis
	TCONS_00034047	2.77946	0.0264595	Down	PAX7	8.80797	0.28631	Down	cis
	TCONS_00034048	3.29863	0.0173189	Down	PAX7	8.80797	0.28631	Down	cis
	XR_001351407.1	2.13066	0.0215087	Down	PIK3R3	2.7047	0.33813	Down	cis
	TCONS_00010478	7.23961	0	Down	RTL1	7.73278	0	Down	cis
	XR_314844.1	159.786	0.309992	Down	RTL1	7.73278	0	Down	cis
	TCONS_00019854	2.46527	5.17372	Up	VASP	19.0286	4.12692	Down	cis

## Sheet: MvsA
Table S7. Muscle growth-associated differentially expressed lncRNAs and their target genes in each group.
	lnc_id	AL	ML	up_down.x	gene_id	AM	MM	up_down.y	degree
	TCONS_00005027	0.94286	0.0865304	Down	CDKN1A	5.90294	49.5714	Up	trans
	TCONS_00007120	1.64177	0.095744	Down	CDKN1A	5.90294	49.5714	Up	trans
	TCONS_00009012	0.173524	48.5284	Up	CDKN1A	5.90294	49.5714	Up	trans
	TCONS_00009014	0.0902322	20.7735	Up	CDKN1A	5.90294	49.5714	Up	trans
	TCONS_00024451	2.44295	0.295019	Down	CDKN1A	5.90294	49.5714	Up	trans
	XR_001351686.1	0	0.376939	Up	CDKN1A	5.90294	49.5714	Up	trans
	TCONS_00007120	1.64177	0.095744	Down	CREB5	1.34006	0.289544	Down	cis
	TCONS_00005027	0.94286	0.0865304	Down	ITGB3	0.514221	0.267646	Down	trans
	TCONS_00007120	1.64177	0.095744	Down	ITGB3	0.514221	0.267646	Down	trans
	TCONS_00009012	0.173524	48.5284	Up	ITGB3	0.514221	0.267646	Down	trans
	TCONS_00009014	0.0902322	20.7735	Up	ITGB3	0.514221	0.267646	Down	trans
	TCONS_00024451	2.44295	0.295019	Down	ITGB3	0.514221	0.267646	Down	trans
